# Supplementary material for: Physiological and transcriptomic responses to cold waves of the most cold-tolerant mangrove, Kandelia obovata
Source: Front Plant Sci. 2023 Feb 10;14:1069055. doi: 10.3389/fpls.2023.1069055 (PMC9950753; doi:10.3389/fpls.2023.1069055)
Supplement: Supplementary file 2 [file Table_1.xlsx]

## Sheet: Supplementary Table 1
Supplementary Table 1 RNA-Seq information and quality conrtol
Sample	Raw Reads	Clean Reads	Raw Base(G)	Clean Base(G)	Alignment rate (%)
CTR.1	27867349	26366826	8.36	7.17	97.2
CRT.2	30164832	28439509	9.05	7.72	98.05
CRT.3	28323811	26806571	8.5	7.29	97.63
COLD-1.1	28846220	27342664	8.65	7.44	97.12
COLD-1.2	22039672	20852600	6.61	5.67	96.68
COLD-1.3	25619097	24332505	7.69	6.62	98.01
REC-1.1	26906376	25518565	8.07	6.94	97.85
REC-1.2	30597602	28981944	9.18	7.88	97.7
REC-1.3	32445888	30724518	9.73	8.35	97.86
COLD-2.1	25884997	24532308	7.77	6.66	93.58
COLD-2.2	28672430	27101783	8.6	7.36	93
COLD-2.3	28050653	26507552	8.42	7.18	97.23
REC-2.1	23594031	22419037	7.08	6.09	96.69
REC-2.2	27994699	26378067	8.4	7.16	98.08
REC-2.3	22842822	21605563	6.85	5.85	90.78
COLD-4.1	34066052	32144003	10.22	8.7	93.06
COLD-4.2	26839299	25320513	8.05	6.88	95.9
COLD-4.3	26192457	24641605	7.86	6.68	97.85
Average	2.76082e+07	2.6112e+07	8.28278	7.09111	96.3483

## Sheet: Supplementary Table 2
Supplementary Table 2 Cold acclimation related genes (CARGs) of Kandelia obovata
geneID	CTR.1	CTR.2	CTR.3	COLD-1.1	COLD-1.2	COLD-1.3	REC-1.1	REC-1.2	REC-1.3	COLD-2.1	COLD-2.2	COLD-2.3	REC-2.1	REC-2.2	REC-2.3	COLD-4.1	COLD-4.2	COLD-4.3	name	Annotation1	Annotation2	Annotation3	CCGAC-count	hub-TYPE
evm.TU.Contig33180.306	10.5712	22.447	3.92152	5.31732	16.4383	5.57749	15.2354	13.2367	3.22632	102.016	156.301	91.8544	31.5381	17.9006	6.76516	172.39	485.121	228.378	1MMP	Metalloendoproteinase 1-MMP OS=Arabidopsis thaliana GN=1MMP PE=1 SV=1	PREDICTED: metalloendoproteinase 1 [Populus euphratica]	Metalloendoproteinase 1-MMP [Source:UniProtKB/Swiss-Prot;Acc:O23507]	0	hub_POD_turquoise
evm.TU.Contig6055.274	25.3709	109.541	13.7253	45.1972	21.135	37.1832	46.722	24.8188	9.67895	412.756	819.302	558.999	33.8742	101.138	48.7092	3056.88	1772.13	2022.63	2MMP	Metalloendoproteinase 2-MMP OS=Arabidopsis thaliana GN=2MMP PE=1 SV=1	Metalloendoproteinase 1 precursor, putative [Ricinus communis]	Metalloendoproteinase 2-MMP [Source:UniProtKB/Swiss-Prot;Acc:O04529]	3	hub_POD_turquoise
evm.TU.Contig5252.274	262.166	574.643	283.33	475.9	440.312	263.071	284.395	352.427	244.393	52.7671	72.5318	83.1063	748.738	1057.03	188.071	93.8836	94.1444	100.363	3AT1	Coumaroyl-CoA:anthocyanidin 3-O-glucoside-6''-O-coumaroyltransferase 1 OS=Arabidopsis thaliana GN=3AT1 PE=1 SV=1	PREDICTED: coumaroyl-CoA:anthocyanidin 3-O-glucoside-6''-O-coumaroyltransferase 1-like [Populus euphratica]	Coumaroyl-CoA:anthocyanidin 3-O-glucoside-6''-O-coumaroyltransferase 1 [Source:UniProtKB/Swiss-Prot;Acc:Q9ZWB4]	1	NA
evm.TU.Contig10660.185	0	0.89788	0	0	0	0.929581	1.0157	2.48188	3.22632	11.726	70.4886	10.4976	0	0	0	29.1363	31.0123	22.5306	3MMP	Metalloendoproteinase 3-MMP OS=Arabidopsis thaliana GN=3MMP PE=1 SV=1	Metalloendoproteinase 1 precursor, putative [Ricinus communis]	Metalloendoproteinase 3-MMP [Source:UniProtKB/Swiss-Prot;Acc:Q5XF51]	1	hub_POD_yellow/hub_SOD_yellow
evm.TU.Contig2712.537	0	0	0	0	0	0	0	0	0	2.3452	16.3452	13.1221	0	0	0	61.5099	16.6137	95.2429	AAE12	Probable acyl-activating enzyme 12, peroxisomal OS=Arabidopsis thaliana GN=AAE12 PE=2 SV=1	AMP-dependent synthetase and ligase family protein [Theobroma cacao]	Probable acyl-activating enzyme 12, peroxisomal [Source:UniProtKB/Swiss-Prot;Acc:Q9SS00]	0	NA
evm.TU.Contig33180.182	2190.36	2247.39	836.264	289.794	298.238	583.777	520.036	358.218	618.646	11206.6	6077.34	6522.53	2080.35	1662.07	1438.27	12065.7	56943	15012.5	AAE3	Oxalate--CoA ligase OS=Arabidopsis thaliana GN=AAE3 PE=1 SV=1	PREDICTED: oxalate--CoA ligase-like [Jatropha curcas]	Oxalate--CoA ligase [Source:UniProtKB/Swiss-Prot;Acc:Q9SMT7]	1	hub_POD_turquoise
evm.TU.Contig10143.499	6.34273	8.08092	6.86266	9.74842	3.5225	3.71832	9.14126	3.30917	7.25921	0	1.02157	0.874803	10.5127	7.16023	10.8243	0	0	2.04823	AAE5	Probable acyl-activating enzyme 5, peroxisomal OS=Arabidopsis thaliana GN=AAE5 PE=2 SV=1	PREDICTED: probable acyl-activating enzyme 5, peroxisomal [Malus domestica]	Probable acyl-activating enzyme 5, peroxisomal [Source:UniProtKB/Swiss-Prot;Acc:Q9FFE6]	0	NA
evm.TU.Contig8624.216	612.073	492.038	1504.88	397.026	274.755	931.44	883.655	342.5	479.108	5579.24	5631.94	3376.74	313.045	171.846	1520.81	4545.26	3724.8	4064.72	AAP3	Amino acid permease 3 OS=Arabidopsis thaliana GN=AAP3 PE=1 SV=2	hypothetical protein POPTR_0002s08040g [Populus trichocarpa]	ATAAP3 [Source:UniProtKB/TrEMBL;Acc:A0A178W3U1]	0	hub_POD_turquoise
evm.TU.Contig5386.968	230.452	414.821	169.606	130.274	104.501	198.93	167.59	217.578	295.208	1911.34	1121.69	696.344	241.792	264.033	297.667	2046.01	4681.75	629.832	ABCB11	ABC transporter B family member 11 OS=Arabidopsis thaliana GN=ABCB11 PE=2 SV=1	PREDICTED: ABC transporter B family member 21-like [Populus euphratica]	ABC transporter B family member 11 [Source:UniProtKB/Swiss-Prot;Acc:Q9FWX7]	2	hub_POD_turquoise
evm.TU.Contig5386.1218	28.5423	87.0944	31.3722	106.346	136.203	80.8735	118.836	65.3562	31.4566	314.257	461.751	327.176	64.2443	99.3482	119.067	605.387	468.507	410.671	ABCB15	Putative multidrug resistance protein OS=Oryza sativa subsp. japonica GN=Os02g0190300 PE=3 SV=1	PREDICTED: ABC transporter B family member 15-like [Jatropha curcas]	ABC transporter B family member 15 [Source:UniProtKB/Swiss-Prot;Acc:Q9LHD1]	0	hub_POD_blue/hub_SOD_blue
evm.TU.Contig9867.32	15709.9	17936.9	16238	9432.04	7295.09	8900.74	15370.5	12574	13812.7	2171.66	1721.35	2480.07	21011.4	13836.2	6095.41	1286.04	3011.51	1821.9	ABCF5	ABC transporter F family member 5 OS=Arabidopsis thaliana GN=ABCF5 PE=2 SV=1	ABC transporter family protein [Populus trichocarpa]	GCN5 [Source:UniProtKB/TrEMBL;Acc:A0A178UAA3]	0	hub_POD_blue/hub_SOD_blue
evm.TU.Contig14326.641	5.28561	1.79576	2.94114	0	0	0	0	0.827294	0	32.8328	23.4962	22.7449	0	0	4.0591	167.534	89.7141	85.0017	ABCG1	ABC transporter G family member 1 OS=Arabidopsis thaliana GN=ABCG1 PE=2 SV=1	PREDICTED: ABC transporter G family member 17-like isoform X2 [Nicotiana tomentosiformis]	ABC transporter G family member 1 [Source:UniProtKB/Swiss-Prot;Acc:O80946]	1	hub_POD_turquoise
evm.TU.Contig16184.17	2871.14	4761.46	3797.01	465.265	339.334	5168.47	10848.6	2735.86	9411.16	493.665	145.064	314.929	8322.55	20787.9	16990	683.893	310.123	1223.82	ABCG11	ABC transporter G family member 11 OS=Arabidopsis thaliana GN=ABCG11 PE=1 SV=1	hypothetical protein POPTR_0001s31880g [Populus trichocarpa]	ABC transporter G family member 11 [Source:UniProtKB/Swiss-Prot;Acc:Q8RXN0]	2	NA
evm.TU.Contig14326.640	0	0.89788	0	0	1.17417	0	0	0	0.806579	16.4164	13.2805	10.4976	0	2.68509	0	61.5099	25.4744	44.037	ABCG16	ABC transporter G family member 16 OS=Arabidopsis thaliana GN=ABCG16 PE=2 SV=2	PREDICTED: ABC transporter G family member 16-like [Populus euphratica]	ABC transporter G family member 16 [Source:UniProtKB/Swiss-Prot;Acc:Q9M2V7]	1	hub_POD_turquoise
evm.TU.Contig5482.283	17.9711	89.788	29.4114	42.5385	61.0566	85.5214	71.0987	78.5929	45.1684	273.216	184.905	419.031	24.5296	124.409	105.537	207.191	1862.95	867.427	ABCG29	ABC transporter G family member 42 OS=Oryza sativa subsp. japonica GN=ABCG42 PE=2 SV=1	ATP-binding cassette transporter, putative [Ricinus communis]	ABC transporter G family member 29 [Source:UniProtKB/Swiss-Prot;Acc:Q94A18]	0	hub_POD_turquoise
evm.TU.Contig9867.30	4.22849	0	2.94114	3.54488	3.5225	1.85916	5.07848	0.827294	2.41974	34.0054	9.19417	13.9969	4.67231	6.2652	1.35303	60.7006	74.2079	17.41	ABR1	Ethylene-responsive transcription factor ABR1 OS=Arabidopsis thaliana GN=ABR1 PE=2 SV=1	PREDICTED: ethylene-responsive transcription factor ABR1-like isoform X1 [Populus euphratica]	Ethylene-responsive transcription factor ABR1 [Source:UniProtKB/Swiss-Prot;Acc:Q9FGF8]	2	hub_POD_turquoise
evm.TU.Contig2712.551	464.076	241.53	306.859	81.5322	152.642	221.24	237.673	317.681	174.221	2817.76	4512.29	3485.22	121.48	285.514	411.322	5278.52	9149.73	5781.14	ACA2	Calcium-transporting ATPase 2, plasma membrane-type OS=Arabidopsis thaliana GN=ACA2 PE=1 SV=1	PREDICTED: calcium-transporting ATPase 2, plasma membrane-type [Jatropha curcas]	ACA2 [Source:UniProtKB/TrEMBL;Acc:A0A384LFJ2]	1	hub_POD_turquoise
evm.TU.Contig9220.181	41.2277	2.69364	35.2937	5.31732	9.39333	31.6057	31.4865	23.1642	21.7776	950.98	1004.21	700.718	10.5127	32.221	64.9455	3766.67	1592.7	2092.27	ACI1	NA	hypothetical protein POPTR_0016s12480g [Populus trichocarpa]	ALC-interacting protein 1 [Source:UniProtKB/TrEMBL;Acc:Q9M035]	3	hub_POD_turquoise
evm.TU.Contig5252.183	58.1417	12.5703	40.1956	20.3831	35.225	77.1552	51.8004	105.066	48.3947	1539.63	4966.89	3044.32	16.3531	37.5912	266.547	21420	4184.44	17332.2	ACO4	1-aminocyclopropane-1-carboxylate oxidase OS=Prunus mume GN=ACO1 PE=2 SV=1	1-aminocyclopropane-1-carboxylate oxidase family protein [Populus trichocarpa]	1-aminocyclopropane-1-carboxylate oxidase 4 [Source:UniProtKB/Swiss-Prot;Acc:Q06588]	1	NA
evm.TU.Contig2712.528	9.51409	16.1618	7.84304	7.08976	10.5675	6.50707	9.14126	3.30917	12.0987	82.0821	63.3376	63.8607	10.5127	20.5857	21.6485	206.382	729.896	1877.21	ACR1	ACT domain-containing protein ACR1 OS=Arabidopsis thaliana GN=ACR1 PE=2 SV=1	hypothetical protein POPTR_0007s14780g [Populus trichocarpa]	ACT domain-containing protein ACR1 [Source:UniProtKB/Swiss-Prot;Acc:Q9FHP1]	0	NA
evm.TU.Contig8624.251	1319.29	589.907	772.54	899.513	668.1	554.96	745.52	1075.48	506.532	209.896	133.826	224.824	1193.78	468.1	470.855	91.4556	124.049	29.6994	ACR3	ACT domain-containing protein ACR3 OS=Arabidopsis thaliana GN=ACR3 PE=2 SV=1	PREDICTED: ACT domain-containing protein ACR3 [Jatropha curcas]	ACR3 [Source:UniProtKB/TrEMBL;Acc:A0A178W888]	0	hub_POD_blue/hub_SOD_blue
evm.TU.Contig9220.1003	3338.39	1188.79	1326.45	482.104	467.318	362.537	1133.52	1213.64	1267.14	36717.7	21580.8	11555.3	577.03	378.597	940.357	34383.2	51265.5	13868.6	ADC2	Arginine decarboxylase OS=Pisum sativum PE=2 SV=1	PREDICTED: arginine decarboxylase [Jatropha curcas]	Arginine decarboxylase 2 [Source:UniProtKB/Swiss-Prot;Acc:O23141]	0	hub_POD_turquoise
evm.TU.Contig10660.334	2.11424	0.89788	6.86266	1.77244	4.69666	1.85916	1.0157	0.827294	0.806579	144.23	135.869	150.466	2.33616	8.95029	10.8243	175.627	211.548	355.369	AFP2	Ninja-family protein AFP2 OS=Arabidopsis thaliana GN=AFP2 PE=1 SV=1	PREDICTED: ninja-family protein AFP3-like [Populus euphratica]	AFP2 [Source:UniProtKB/TrEMBL;Acc:A0A178WBB1]	2	hub_POD_turquoise
evm.TU.Contig9868.17	0	5.38728	2.94114	2.65866	7.04499	2.78874	5.07848	4.13647	7.25921	19.9342	17.3668	28.8685	2.33616	11.6354	4.0591	31.5643	38.7653	46.0853	AGL62	Agamous-like MADS-box protein AGL62 OS=Arabidopsis thaliana GN=AGL62 PE=1 SV=1	PREDICTED: agamous-like MADS-box protein AGL62 [Populus euphratica]	Agamous-like MADS-box protein AGL62 [Source:UniProtKB/Swiss-Prot;Acc:Q9FKK2]	1	hub_POD_turquoise
evm.TU.Contig8624.791	831.955	109.541	153.92	107.233	95.1074	141.296	61.9574	201.032	173.414	3229.34	4375.4	3493.97	43.2189	468.995	219.191	3176.66	2087.79	4620.81	AGP14	Arabinogalactan peptide 14 OS=Arabidopsis thaliana GN=AGP14 PE=1 SV=1	hypothetical protein POPTR_0003s21020g, partial [Populus trichocarpa]	Arabinogalactan peptide 14 [Source:UniProtKB/Swiss-Prot;Acc:Q9LVC0]	0	hub_POD_turquoise
evm.TU.Contig5483.380	6.34273	19.7534	2.94114	26.5866	28.18	26.9578	22.3453	7.44564	4.83947	109.052	210.444	313.18	11.6808	15.2155	50.0622	1099.89	649.043	1546.42	AGP16	Arabinogalactan peptide 16 OS=Arabidopsis thaliana GN=AGP16 PE=1 SV=1	hypothetical protein JCGZ_07227 [Jatropha curcas]	ATAGP16 [Source:UniProtKB/TrEMBL;Acc:A0A178VYP5]	2	hub_POD_turquoise
evm.TU.Contig14326.39	10.5712	0	14.7057	7.08976	3.5225	3.71832	5.07848	16.5459	20.9711	313.085	249.264	63.8607	2.33616	4.47514	14.8834	318.071	440.817	233.499	AGP20	Arabinogalactan peptide 20 OS=Arabidopsis thaliana GN=AGP20 PE=3 SV=1	PREDICTED: arabinogalactan peptide 20-like [Nelumbo nucifera]	Arabinogalactan protein 20 [Source:UniProtKB/Swiss-Prot;Acc:Q9M373]	1	hub_POD_turquoise
evm.TU.Contig2685.877	45.4562	30.5279	30.3918	11.5209	39.9216	18.5916	33.5179	57.0833	23.3908	576.92	780.483	754.955	16.3531	26.8509	60.8865	875.707	1386.69	886.885	AGP20	Arabinogalactan peptide 20 OS=Arabidopsis thaliana GN=AGP20 PE=3 SV=1	hypothetical protein JCGZ_07227 [Jatropha curcas]	Arabinogalactan protein 20 [Source:UniProtKB/Swiss-Prot;Acc:Q9M373]	2	hub_POD_turquoise
evm.TU.Contig10143.705	264.28	108.643	187.253	72.67	99.8041	74.3665	127.978	166.286	108.888	624.997	459.708	607.114	108.631	61.757	86.5941	1644.58	1224.98	1574.07	AHL17	AT-hook motif nuclear-localized protein 17 OS=Arabidopsis thaliana GN=AHL17 PE=2 SV=1	hypothetical protein POPTR_0002s10520g [Populus trichocarpa]	AT-hook motif nuclear-localized protein 17 [Source:UniProtKB/Swiss-Prot;Acc:Q9LTA2]	1	hub_POD_turquoise
evm.TU.Contig5386.1085	42.2849	85.2986	46.0779	31.0177	56.36	97.606	84.3027	63.7016	63.7197	772.744	955.172	1948.19	50.2273	78.7625	138.009	4519.36	2250.61	5424.75	AHL18	AT-hook motif nuclear-localized protein 18 OS=Arabidopsis thaliana GN=AHL18 PE=2 SV=1	PREDICTED: putative DNA-binding protein ESCAROLA [Populus euphratica]	AT-hook motif nuclear-localized protein 18 [Source:UniProtKB/Swiss-Prot;Acc:Q9LZX7]	0	hub_POD_turquoise
evm.TU.Contig2685.1104	21872.9	20090.1	20771.3	7796.96	5590.2	7707.16	17744.2	14222	21251.7	2898.67	2229.07	1560.65	25735.1	19514.3	24690.1	1816.97	3895.36	1033.33	ALDH11A3	NADP-dependent glyceraldehyde-3-phosphate dehydrogenase OS=Nicotiana plumbaginifolia GN=GAPN PE=2 SV=1	hypothetical protein JCGZ_04016 [Jatropha curcas]	aldehyde dehydrogenase 11A3 [Source:TAIR;Acc:AT2G24270]	0	hub_POD_blue/hub_SOD_blue
evm.TU.Contig2712.1142	27.4852	26.0385	24.5095	31.0177	28.18	26.9578	60.9417	69.4927	49.2013	154.783	223.725	188.958	33.8742	65.3371	48.7092	363.394	484.013	193.558	AMC1	Metacaspase-1 OS=Arabidopsis thaliana GN=AMC1 PE=1 SV=1	caspase, putative [Ricinus communis]	MCP1b [Source:UniProtKB/TrEMBL;Acc:A0A178W8H4]	0	hub_POD_turquoise
evm.TU.Contig11518.84	786.498	1711.36	698.031	557.432	524.852	409.016	629.731	517.886	261.332	3044.07	3722.62	2611.29	779.108	910.244	473.561	3751.3	5958.79	5150.28	AMR1	Putative F-box protein At1g65770 OS=Arabidopsis thaliana GN=At1g65770 PE=4 SV=1	PREDICTED: putative F-box protein At1g65770 [Populus euphratica]	Putative F-box protein At1g65770 [Source:UniProtKB/Swiss-Prot;Acc:Q9SHX9]	1	hub_POD_turquoise
evm.TU.Contig9220.163_evm.TU.Contig9220.164	375.278	1593.74	296.075	117.867	137.377	171.043	527.146	119.13	96.7895	8146.06	4458.15	5468.4	275.666	798.366	296.314	5189.5	37799.5	19227.8	AMT2	Ammonium transporter 2 OS=Arabidopsis thaliana GN=AMT2 PE=1 SV=2	PREDICTED: ammonium transporter 2-like [Populus euphratica]	Ammonium transporter 2 [Source:UniProtKB/Swiss-Prot;Acc:Q9M6N7]	1	hub_POD_turquoise
evm.TU.Contig11642.33	400.649	1206.75	311.761	290.68	389.823	169.184	389.011	197.723	35.4895	3504.91	6006.85	4663.58	365.608	644.421	259.782	4212.62	3783.5	6130.36	anac036	NA	no apical meristem family protein [Populus trichocarpa]	NAC domain containing protein 36 [Source:UniProtKB/TrEMBL;Acc:F4IME8]	0	hub_POD_turquoise
evm.TU.Contig11642.34	447.162	1486.89	364.701	427.158	502.543	225.888	462.141	200.205	45.1684	4681.02	8229.8	6643.26	371.449	822.531	350.435	5991.55	5405	8307.64	anac036	Putative NAC domain-containing protein 94 OS=Arabidopsis thaliana GN=ANAC094 PE=3 SV=1	PREDICTED: protein FEZ-like [Citrus sinensis]	NAC domain containing protein 36 [Source:UniProtKB/TrEMBL;Acc:F4IME8]	1	hub_POD_turquoise
evm.TU.Contig5373.514	193.453	329.522	82.3519	40.7661	54.0116	34.3945	74.1457	53.7741	29.0368	680.109	819.302	906.296	24.5296	53.7017	62.2395	318.88	814.072	981.104	anac061	NAC domain-containing protein 90 OS=Arabidopsis thaliana GN=NAC090 PE=2 SV=1	PREDICTED: NAC domain-containing protein 90-like [Jatropha curcas]	NAC domain containing protein 61 [Source:UniProtKB/TrEMBL;Acc:B3H506]	0	hub_POD_turquoise
evm.TU.Contig10660.110	0	0	0	0	0	0	0	0	0	57.4575	13.2805	0	0	0	0	17.8055	39.8729	2.04823	anac085	NAC domain-containing protein 8 OS=Arabidopsis thaliana GN=NAC008 PE=2 SV=1	PREDICTED: NAC domain-containing protein 8-like [Pyrus x bretschneideri]	NAC domain containing protein 85 [Source:TAIR;Acc:AT5G14490]	1	NA
evm.TU.Contig3094.34	382.678	1204.06	366.662	397.026	338.16	227.747	396.121	209.305	29.8434	15363.4	6278.59	3523.71	3876.85	1065.08	487.092	5923.57	29985.5	6012.59	AOX1A	Ubiquinol oxidase 1a, mitochondrial OS=Arabidopsis thaliana GN=AOX1A PE=1 SV=2	Alternative oxidase 1B [Theobroma cacao]	Ubiquinol oxidase 1a, mitochondrial [Source:UniProtKB/Swiss-Prot;Acc:Q39219]	1	NA
evm.TU.Contig5386.875	770.641	67.341	804.892	408.547	245.401	969.553	982.177	900.923	1871.26	170.027	254.372	59.4866	184.556	149.47	2555.88	262.227	63.1321	54.2782	APF2	Protein ASPARTIC PROTEASE IN GUARD CELL 1 OS=Arabidopsis thaliana GN=ASPG1 PE=1 SV=1	PREDICTED: protein ASPARTIC PROTEASE IN GUARD CELL 1 [Populus euphratica]	Aspartyl protease family protein 2 [Source:UniProtKB/Swiss-Prot;Acc:Q9LNJ3]	0	NA
evm.TU.Contig8573.266	11.6283	3.59152	2.94114	1.77244	0	3.71832	4.06278	3.30917	1.61316	28.1424	19.4099	11.3724	1.16808	3.58012	4.0591	127.067	42.0881	66.5676	APK1A	Protein kinase APK1A, chloroplastic OS=Arabidopsis thaliana GN=APK1A PE=2 SV=1	hypothetical protein PRUPE_ppa026023mg, partial [Prunus persica]	Protein kinase superfamily protein [Source:TAIR;Acc:AT1G07570]	1	hub_POD_turquoise
evm.TU.Contig10143.972	17.9711	26.9364	18.6272	23.9279	11.7417	42.7607	32.5022	12.4094	20.9711	2014.53	4258.94	3725.79	22.1935	19.6906	37.8849	11836.6	5282.06	15680.3	AR781	NA	PREDICTED: uncharacterized protein LOC105633680 [Jatropha curcas]	AR781 [Source:UniProtKB/TrEMBL;Acc:A0A178VPT1]	1	hub_POD_turquoise
evm.TU.Contig8624.80	52.8561	66.4431	54.9013	250.8	56.36	180.339	107.664	33.0917	33.8763	2295.95	8656.82	8102.43	38.5466	143.205	194.837	30537.3	1847.45	26521.6	AR781	NA	PREDICTED: uncharacterized protein LOC105129967 [Populus euphratica]	AR781 [Source:UniProtKB/TrEMBL;Acc:A0A178VPT1]	1	NA
evm.TU.Contig6055.200	337.222	395.965	467.641	404.116	332.289	303.973	501.753	417.783	393.611	1704.96	2175.95	1897.45	463.727	451.094	492.504	3555.44	2127.66	3074.4	ARO4	Protein aardvark OS=Dictyostelium discoideum GN=aarA PE=2 SV=1	PREDICTED: uncharacterized protein LOC105644655 [Jatropha curcas]	Armadillo repeat only 4 [Source:UniProtKB/TrEMBL;Acc:Q38957]	0	hub_POD_turquoise
evm.TU.Contig8573.231	54.9703	25.1406	219.605	65.5803	66.9274	224.959	94.4596	88.5204	424.261	49.2493	25.5393	32.3677	101.623	187.061	527.683	26.7083	15.5061	39.9406	ARR4	Two-component response regulator ARR4 OS=Arabidopsis thaliana GN=ARR4 PE=1 SV=1	two-component sensor protein histidine protein kinase, putative [Ricinus communis]	Two-component response regulator ARR4 [Source:UniProtKB/Swiss-Prot;Acc:O82798]	2	NA
evm.TU.Contig9220.295	4418.77	2587.69	4498.96	2321.01	1910.37	2029.28	4384.76	4586.52	6200.98	460.832	396.371	465.395	4003	3740.33	5556.9	475.893	402.052	379.947	AS1	Transcription factor AS1 OS=Arabidopsis thaliana GN=AS1 PE=1 SV=1	PREDICTED: transcription factor AS1 [Populus euphratica]	Transcription factor AS1 [Source:UniProtKB/Swiss-Prot;Acc:O80931]	3	hub_POD_blue/hub_SOD_blue
evm.TU.Contig2685.209	19.0282	2.69364	18.6272	0.88622	8.21916	2.78874	13.204	15.7186	21.7776	225.139	117.481	23.6197	4.67231	1.79006	5.41213	70.4127	194.934	36.8682	ASY3	Transcription factor PIF3 OS=Arabidopsis thaliana GN=PIF3 PE=1 SV=1	PREDICTED: uncharacterized protein LOC105136427 isoform X1 [Populus euphratica]	Meiosis-specific protein ASY3 [Source:UniProtKB/Swiss-Prot;Acc:Q0WR66]	1	NA
evm.TU.Contig5252.37	0	3.59152	0	0.88622	0	2.78874	7.10987	0	0	219.276	7.15102	8.74803	2.33616	2.68509	9.47123	24.2802	671.194	105.484	ATJ20	Chaperone protein dnaJ 20, chloroplastic OS=Arabidopsis thaliana GN=ATJ20 PE=1 SV=2	PREDICTED: chaperone protein dnaJ 20, chloroplastic [Vitis vinifera]	Chaperone protein dnaJ 20, chloroplastic [Source:UniProtKB/Swiss-Prot;Acc:Q9SDN0]	2	NA
evm.TU.Contig5252.38	54.9703	0.89788	4.9019	23.0417	1.17417	2.78874	6.09417	7.44564	3.22632	555.813	1691.73	510.885	0	0	17.5894	562.492	915.97	905.319	ATJ20	Chaperone protein dnaJ 20, chloroplastic OS=Arabidopsis thaliana GN=ATJ20 PE=1 SV=2	PREDICTED: chaperone protein dnaJ 20, chloroplastic-like isoform X1 [Nelumbo nucifera]	Chaperone protein dnaJ 20, chloroplastic [Source:UniProtKB/Swiss-Prot;Acc:Q9SDN0]	1	hub_POD_yellow/hub_SOD_yellow
evm.TU.Contig5386.352	5.28561	2.69364	1.96076	0	5.87083	6.50707	2.03139	3.30917	4.03289	220.449	263.566	78.7323	1.16808	0	6.76516	212.047	106.328	267.294	ATJ20	Chaperone protein dnaJ 20, chloroplastic OS=Arabidopsis thaliana GN=ATJ20 PE=1 SV=2	PREDICTED: chaperone protein dnaJ 20, chloroplastic-like [Jatropha curcas]	Chaperone protein dnaJ 20, chloroplastic [Source:UniProtKB/Swiss-Prot;Acc:Q9SDN0]	0	hub_POD_turquoise
evm.TU.Contig11642.1219	3.17136	0	0.98038	0	0	0	0	0	0	41.0411	11.2373	7.87323	0	0	1.35303	53.4165	39.8729	9.21705	ATL1	RING-H2 finger protein ATL1 OS=Arabidopsis thaliana GN=ATL1 PE=2 SV=1	RING/U-box superfamily protein [Theobroma cacao]	RING-H2 finger protein ATL1 [Source:UniProtKB/Swiss-Prot;Acc:P93823]	1	NA
evm.TU.Contig9867.261	11.6283	26.9364	18.6272	6.20354	16.4383	32.5353	16.2511	24.8188	11.2921	322.465	119.524	120.723	26.8658	96.6631	75.7698	169.962	1082.11	126.99	ATL1	RING-H2 finger protein ATL1 OS=Arabidopsis thaliana GN=ATL1 PE=2 SV=1	RING/U-box superfamily protein [Theobroma cacao]	RING-H2 finger protein ATL1 [Source:UniProtKB/Swiss-Prot;Acc:P93823]	0	NA
evm.TU.Contig3098.340	7.39985	13.4682	31.3722	17.7244	32.8766	29.7466	24.3767	17.3732	54.8474	189.961	137.912	22.7449	7.00847	10.7403	25.7076	39.6577	176.105	50.1817	ATL17	RING-H2 finger protein ATL17 OS=Arabidopsis thaliana GN=ATL17 PE=2 SV=2	hypothetical protein JCGZ_24713 [Jatropha curcas]	RING/U-box superfamily protein [Source:TAIR;Acc:AT4G15975]	0	NA
evm.TU.Contig10660.512	968.323	472.285	227.448	334.105	122.113	158.958	160.48	112.512	53.2342	2905.71	3531.58	2776.63	77.0931	146.785	205.661	5905.76	3859.92	5111.37	ATL2	RING-H2 finger protein ATL2 OS=Arabidopsis thaliana GN=ATL2 PE=2 SV=2	PREDICTED: RING-H2 finger protein ATL2 [Jatropha curcas]	RING-H2 finger protein ATL2 [Source:UniProtKB/Swiss-Prot;Acc:Q8L9T5]	0	hub_POD_turquoise
evm.TU.Contig2712.2022	11.6283	26.0385	6.86266	48.7421	31.7025	48.3382	14.2197	13.2367	6.45263	84.4273	77.6396	112.85	8.17654	7.16023	9.47123	62.3193	155.061	136.208	ATL4	E3 ubiquitin-protein ligase ATL4 OS=Arabidopsis thaliana GN=ATL4 PE=1 SV=1	hypothetical protein JCGZ_14673 [Jatropha curcas]	TL4 [Source:UniProtKB/TrEMBL;Acc:A0A178VKV8]	1	hub_POD_turquoise
evm.TU.Contig5252.377	2.11424	6.28516	0.98038	3.54488	3.5225	1.85916	9.14126	11.5821	0	25.7972	41.8845	41.9906	1.16808	3.58012	20.2955	35.611	171.675	74.7605	ATL41	E3 ubiquitin-protein ligase ATL41 OS=Arabidopsis thaliana GN=ATL41 PE=1 SV=1	PREDICTED: E3 ubiquitin-protein ligase ATL41-like [Populus euphratica]	E3 ubiquitin-protein ligase ATL41 [Source:UniProtKB/Swiss-Prot;Acc:Q9SLC3]	1	hub_POD_turquoise
evm.TU.Contig5386.739	3.17136	0	0.98038	0.88622	2.34833	9.29581	18.2825	4.13647	0	113.742	241.091	207.328	0	3.58012	18.9425	2862.64	446.355	1682.62	ATL41	E3 ubiquitin-protein ligase ATL41 OS=Arabidopsis thaliana GN=ATL41 PE=1 SV=1	PREDICTED: E3 ubiquitin-protein ligase ATL41-like [Populus euphratica]	E3 ubiquitin-protein ligase ATL41 [Source:UniProtKB/Swiss-Prot;Acc:Q9SLC3]	3	NA
evm.TU.Contig9220.475	27.4852	8.08092	18.6272	10.6346	11.7417	8.36623	18.2825	5.79105	1.61316	243.901	243.135	716.464	17.5212	7.16023	9.47123	971.209	279.11	1767.63	ATL52	RING-H2 finger protein ATL52 OS=Arabidopsis thaliana GN=ATL52 PE=2 SV=1	RING-H2 finger protein ATL3C, putative [Theobroma cacao]	RING-H2 finger protein ATL52 [Source:UniProtKB/Swiss-Prot;Acc:Q9LF64]	0	NA
evm.TU.Contig9867.96	625.816	1245.36	404.897	306.632	185.518	135.719	181.809	82.7294	20.9711	2093.09	2399.68	2402.21	134.329	245.238	184.012	3468.84	3524.32	4487.68	ATL54	RING-H2 finger protein ATL54 OS=Arabidopsis thaliana GN=ATL54 PE=2 SV=2	ring finger protein, putative [Ricinus communis]	RING-H2 finger protein ATL54 [Source:UniProtKB/Swiss-Prot;Acc:Q8LFY8]	1	hub_POD_blue
evm.TU.Contig2712.1453	35.9421	45.7919	11.7646	19.4968	29.3541	41.8311	58.9103	20.6823	10.4855	426.827	1335.2	1327.95	11.6808	67.1272	28.4137	2628.74	2071.18	5204.56	ATL6	E3 ubiquitin-protein ligase ATL6 OS=Arabidopsis thaliana GN=ATL6 PE=1 SV=2	ring finger protein, putative [Ricinus communis]	E3 ubiquitin-protein ligase ATL6 [Source:UniProtKB/Swiss-Prot;Acc:Q8RXX9]	0	hub_POD_turquoise
evm.TU.Contig5252.1386	15.8568	39.5067	24.5095	23.0417	30.5283	25.0987	45.7063	45.5011	20.9711	134.849	154.258	240.571	31.5381	109.194	43.297	595.675	821.825	550.975	ATL6	E3 ubiquitin-protein ligase ATL6 OS=Arabidopsis thaliana GN=ATL6 PE=1 SV=2	PREDICTED: E3 ubiquitin-protein ligase ATL6-like [Jatropha curcas]	E3 ubiquitin-protein ligase ATL6 [Source:UniProtKB/Swiss-Prot;Acc:Q8RXX9]	1	hub_POD_turquoise
evm.TU.Contig2685.979	13022.7	12932.2	14303.7	2929.84	2496.28	4656.27	12953.2	8933.12	16179.2	1792.91	1071.63	1062.01	14699.1	9819.36	12066.3	2209.5	4274.16	1510.57	ATR2	NADPH--cytochrome P450 reductase OS=Catharanthus roseus GN=CPR PE=2 SV=1	P450 reductase 2 [Theobroma cacao]	P450 reductase 2 [Source:TAIR;Acc:AT4G30210]	1	hub_POD_blue/hub_SOD_blue
evm.TU.Contig11642.917	253.709	258.589	211.762	191.423	197.26	305.832	115.789	159.668	90.3368	737.566	486.269	1119.75	109.799	149.47	193.484	2315.53	2503.13	1261.71	ATSIK	Probable receptor-like protein kinase At5g15080 OS=Arabidopsis thaliana GN=At5g15080 PE=2 SV=1	PREDICTED: probable receptor-like protein kinase At3g55450 [Jatropha curcas]	ATSIK [Source:UniProtKB/TrEMBL;Acc:A0A384KX76]	0	hub_POD_turquoise
evm.TU.Contig10660.379	49.6847	32.3237	59.8032	32.7901	70.4499	32.5353	46.722	105.066	79.0447	9.38081	14.302	14.8717	64.2443	13.4254	24.3546	18.6148	4.43033	5.12058	AUG_5	NA	hypothetical protein L484_018163 [Morus notabilis]	AUGMIN subunit 5 [Source:UniProtKB/Swiss-Prot;Acc:Q9FMB4]	0	NA
evm.TU.Contig8573.299	1277	51.1792	700.972	91.2806	69.2758	216.592	366.666	335.054	232.295	14.0712	10.2157	9.62284	136.665	12.5304	227.309	6.47473	14.3986	12.2894	AVT1I	Vacuolar amino acid transporter 1 OS=Saccharomyces cerevisiae (strain ATCC 204508 / S288c) GN=AVT1 PE=1 SV=1	PREDICTED: vacuolar amino acid transporter 1-like [Populus euphratica]	Amino acid transporter AVT1I [Source:UniProtKB/Swiss-Prot;Acc:F4J1Q9]	1	NA
evm.TU.Contig6055.259	719.9	624.027	1144.1	279.159	315.851	317.917	1221.88	910.023	1175.99	270.871	105.222	132.095	919.277	1097.31	1097.31	148.919	324.521	88.074	AXY4	Protein ALTERED XYLOGLUCAN 4 OS=Arabidopsis thaliana GN=AXY4 PE=1 SV=1	PREDICTED: protein ALTERED XYLOGLUCAN 4 [Jatropha curcas]	TBL27 [Source:UniProtKB/TrEMBL;Acc:A0A178WG99]	0	hub_POD_blue/hub_SOD_blue
evm.TU.Contig5483.793	144.826	210.104	341.172	206.489	206.653	246.339	349.399	229.16	373.446	66.8383	61.2944	69.9843	248.801	434.089	512.799	41.2764	68.67	76.8088	BAC2	Mitochondrial arginine transporter BAC2 OS=Arabidopsis thaliana GN=BAC2 PE=1 SV=1	PREDICTED: mitochondrial arginine transporter BAC2-like isoform X1 [Gossypium raimondii]	Mitochondrial arginine transporter BAC2 [Source:UniProtKB/Swiss-Prot;Acc:Q9CA93]	1	NA
evm.TU.Contig29751.97	1251.63	376.212	2184.29	893.31	475.537	2044.15	2637.76	706.509	4786.24	1137.42	1017.49	284.311	2078.01	7221.09	17134.8	582.726	397.622	235.547	BAN	Anthocyanidin reductase OS=Arabidopsis thaliana GN=BAN PE=1 SV=2	anthocyanidin reductase [Theobroma cacao]	Anthocyanidin reductase [Source:UniProtKB/Swiss-Prot;Acc:Q9SEV0]	0	NA
evm.TU.Contig5386.1041	3.17136	1.79576	0	15.0657	2.34833	2.78874	10.157	4.13647	4.03289	113.742	237.005	97.1032	1.16808	3.58012	5.41213	573.014	104.113	207.896	BAP2	BON1-associated protein 2 OS=Arabidopsis thaliana GN=BAP2 PE=1 SV=1	PREDICTED: BON1-associated protein 2 [Jatropha curcas]	BON1-associated protein 2 [Source:UniProtKB/Swiss-Prot;Acc:Q58FX0]	0	NA
evm.TU.Contig5386.1042	4.22849	1.79576	0.98038	13.2933	3.5225	3.71832	15.2354	0	0.806579	79.7369	165.495	54.2378	0	4.47514	0	337.495	73.1004	97.2911	BAP2	BON1-associated protein 2 OS=Arabidopsis thaliana GN=BAP2 PE=1 SV=1	PREDICTED: BON1-associated protein 2-like [Jatropha curcas]	BON1-associated protein 2 [Source:UniProtKB/Swiss-Prot;Acc:Q58FX0]	0	NA
evm.TU.Contig9220.1022	2.11424	8.9788	5.88228	11.5209	9.39333	32.5353	15.2354	7.44564	5.64605	374.06	158.344	168.837	8.17654	17.9006	9.47123	260.608	503.95	313.38	BBX20	B-box zinc finger protein 20 OS=Arabidopsis thaliana GN=BBX20 PE=1 SV=1	PREDICTED: B-box zinc finger protein 20-like [Populus euphratica]	B-box zinc finger protein 20 [Source:UniProtKB/Swiss-Prot;Acc:Q0IGM7]	0	hub_POD_turquoise
evm.TU.Contig11642.161	181.825	377.11	75.4893	201.172	146.771	137.578	65.0045	56.256	24.1974	493.665	403.522	614.987	57.2358	83.2377	78.4759	335.877	502.842	563.264	BBX21	B-box zinc finger protein 21 OS=Arabidopsis thaliana GN=BBX21 PE=1 SV=1	hypothetical protein POPTR_0004s16810g, partial [Populus trichocarpa]	B-box zinc finger protein 21 [Source:UniProtKB/Swiss-Prot;Acc:Q9LQZ7]	1	NA
evm.TU.Contig11642.1460	7369.19	8085.41	9827.33	6682.1	6297.05	7391.1	10254.5	8192.69	8907.86	1905.48	1123.73	2129.27	9710.23	10603.4	10368.3	1320.84	2287.16	779.353	BBX25	B-box zinc finger protein 25 OS=Arabidopsis thaliana GN=BBX25 PE=1 SV=2	Salt-tolerance protein, putative [Ricinus communis]	B-box zinc finger protein 25 [Source:UniProtKB/Swiss-Prot;Acc:Q9SID1]	0	hub_POD_turquoise
evm.TU.Contig2712.1202	307.622	34.1194	292.153	65.5803	35.225	165.465	416.435	244.879	1067.91	109.052	80.7043	13.1221	141.337	443.039	1048.6	85.7902	13.291	13.3135	BFRUCT3	Beta-fructofuranosidase, soluble isoenzyme I OS=Daucus carota GN=INV*DC4 PE=1 SV=2	PREDICTED: beta-fructofuranosidase, soluble isoenzyme I-like [Populus euphratica]	Acid beta-fructofuranosidase 3, vacuolar [Source:UniProtKB/Swiss-Prot;Acc:Q43348]	0	NA
evm.TU.Contig5483.581	0	0	0	0	0	0.929581	0	0	0	3.5178	11.2373	6.99843	0	0	0	66.366	35.4426	58.3747	BGAL7	Beta-galactosidase OS=Brassica oleracea PE=2 SV=1	beta-galactosidase, putative [Ricinus communis]	Beta-galactosidase 7 [Source:UniProtKB/Swiss-Prot;Acc:Q9SCV5]	2	hub_POD_turquoise
evm.TU.Contig9867.685	0	18.8555	5.88228	15.0657	36.3991	53.9157	48.7534	51.2922	17.7447	1772.97	2646.9	2531.68	9.34462	31.326	35.1788	8115.26	6854.82	4864.55	BGLU17	Beta-glucosidase 24 OS=Oryza sativa subsp. japonica GN=BGLU24 PE=2 SV=1	hypothetical protein POPTR_0005s06090g [Populus trichocarpa]	beta glucosidase 17 [Source:TAIR;Acc:AT2G44480]	0	hub_POD_turquoise
evm.TU.Contig2685.755	1.05712	0.89788	0.98038	0	1.17417	4.6479	1.0157	7.44564	2.41974	9.38081	26.5609	11.3724	1.16808	0	4.0591	114.926	103.005	60.4229	BHLH041	Putative transcription factor bHLH041 OS=Arabidopsis thaliana GN=BHLH41 PE=3 SV=1	PREDICTED: putative transcription factor bHLH041 [Populus euphratica]	basic helix-loop-helix (bHLH) DNA-binding family protein [Source:TAIR;Acc:AT5G56960]	1	hub_POD_turquoise
evm.TU.Contig14326.453	33.8279	24.2428	15.6861	89.5082	115.068	192.423	180.794	62.8743	145.991	668.383	577.189	226.574	73.5889	42.0664	109.596	1085.33	940.337	1469.61	BHLH113	Transcription factor bHLH36 OS=Arabidopsis thaliana GN=BHLH36 PE=2 SV=1	PREDICTED: uncharacterized protein LOC105128559 [Populus euphratica]	Transcription factor bHLH162 [Source:UniProtKB/Swiss-Prot;Acc:F4JIJ7]	0	hub_POD_turquoise
evm.TU.Contig11642.1501	79.2841	101.46	19.6076	15.952	34.0508	46.479	54.8475	46.3284	30.65	428	358.572	607.988	53.7316	102.033	41.944	897.559	991.285	685.134	BHLH162	Transcription factor bHLH113 OS=Arabidopsis thaliana GN=BHLH113 PE=2 SV=1	PREDICTED: transcription factor bHLH113 isoform X1 [Prunus mume]	None	0	hub_POD_turquoise
evm.TU.Contig10660.750	3.17136	3.59152	0	0.88622	3.5225	12.0846	19.2982	7.44564	0.806579	94.9807	97.0495	236.197	0	0.895029	41.944	965.544	635.752	1140.87	BHLH92	Transcription factor bHLH92 OS=Arabidopsis thaliana GN=BHLH92 PE=2 SV=1	Basic helix-loop-helix DNA-binding superfamily protein, putative [Theobroma cacao]	Transcription factor bHLH92 [Source:UniProtKB/Swiss-Prot;Acc:Q9FIX5]	0	hub_POD_turquoise
evm.TU.Contig7167.25	42.2849	43.9961	37.2544	38.9937	59.8825	40.9016	110.711	135.676	150.024	7.03561	20.4315	3.49921	22.1935	58.1769	123.126	11.3308	11.0758	16.3859	BHLH93	Transcription factor bHLH93 OS=Arabidopsis thaliana GN=BHLH93 PE=1 SV=1	Beta HLH protein 93 [Theobroma cacao]	Transcription factor bHLH93 [Source:UniProtKB/Swiss-Prot;Acc:Q9LSL1]	0	NA
evm.TU.Contig9868.621	232.567	52.077	97.0576	46.0834	38.7475	101.324	106.648	129.058	219.389	2211.53	1393.43	999.026	37.3785	383.967	174.541	1567.69	2795.54	730.195	BOR2	Probable boron transporter 2 OS=Arabidopsis thaliana GN=BOR2 PE=2 SV=1	hypothetical protein POPTR_0008s09970g [Populus trichocarpa]	Probable boron transporter 2 [Source:UniProtKB/Swiss-Prot;Acc:Q9M1P7]	2	hub_POD_turquoise
evm.TU.Contig3098.135	2.11424	7.18304	3.92152	1.77244	16.4383	3.71832	0	4.13647	2.41974	46.9041	16.3452	14.8717	1.16808	4.47514	1.35303	68.794	366.609	37.8923	BOR4	Boron transporter 4 OS=Arabidopsis thaliana GN=BOR4 PE=2 SV=1	Boron transporter, putative [Ricinus communis]	BOR4 [Source:UniProtKB/TrEMBL;Acc:A0A178W6Z7]	3	NA
evm.TU.Contig7167.308	860.497	740.751	361.76	422.727	282.974	151.522	94.4596	119.13	54.8474	2764.99	4694.13	4597.97	149.514	86.8178	117.714	5838.59	5052.79	8252.33	BPS1	Protein BPS1, chloroplastic OS=Arabidopsis thaliana GN=BPS1 PE=2 SV=1	hypothetical protein CICLE_v10032181mg [Citrus clementina]	Protein BPS1, chloroplastic [Source:UniProtKB/Swiss-Prot;Acc:Q9LMM6]	0	hub_POD_turquoise
evm.TU.Contig12381.420	171.254	81.7071	62.7443	112.55	86.8883	59.4932	58.9103	52.9468	37.1026	1299.24	2425.22	1861.58	36.2104	91.2929	120.42	3200.94	2418.96	4094.42	BRH1	E3 ubiquitin-protein ligase RHA1B OS=Arabidopsis thaliana GN=RHA1B PE=2 SV=1	E3 ubiquitin-protein ligase RHA1B [Jatropha curcas]	BRH1 RING finger protein [Source:UniProtKB/TrEMBL;Acc:Q9XF92]	0	hub_POD_turquoise
evm.TU.Contig7167.574	73.9985	131.988	68.6266	78.8736	103.327	219.381	233.61	152.222	118.567	593.336	654.829	1277.21	263.986	383.967	231.369	2285.58	3477.81	2863.43	BRL1	Serine/threonine-protein kinase BRI1-like 1 OS=Arabidopsis thaliana GN=BRL1 PE=1 SV=1	hypothetical protein POPTR_0011s17240g, partial [Populus trichocarpa]	Serine/threonine-protein kinase BRI1-like 1 [Source:UniProtKB/Swiss-Prot;Acc:Q9ZWC8]	1	hub_POD_turquoise
evm.TU.Contig14326.381	17.9711	35.9152	28.431	7.08976	7.04499	37.1832	48.7534	31.4372	41.9421	1014.3	820.324	2275.36	47.8912	51.0166	156.952	2852.12	5070.51	4568.58	BT2	BTB/POZ and TAZ domain-containing protein 2 OS=Arabidopsis thaliana GN=BT2 PE=1 SV=1	protein binding protein, putative [Ricinus communis]	BTB/POZ and TAZ domain-containing protein 2 [Source:UniProtKB/Swiss-Prot;Acc:Q94BN0]	2	hub_POD_turquoise
evm.TU.Contig75.216	13153.8	1558.72	12364.6	1383.39	1036.79	4861.71	4253.73	1292.23	11886.6	925.183	711.015	1619.26	6967.58	628.31	3562.53	1124.98	727.681	1122.43	BTS	RING finger and CHY zinc finger domain-containing protein 1 OS=Homo sapiens GN=RCHY1 PE=1 SV=1	hypothetical protein POPTR_0010s13190g [Populus trichocarpa]	Zinc finger protein BRUTUS [Source:UniProtKB/Swiss-Prot;Acc:Q8LPQ5]	1	NA
evm.TU.Contig9868.142	4419.82	3940.8	6005.81	4470.09	4063.79	3857.76	5572.1	4453.32	4470.06	843.1	788.655	1422.43	6189.64	5602.88	3822.32	300.266	455.216	454.708	BZIP11	Ocs element-binding factor 1 OS=Zea mays GN=OBF1 PE=2 SV=2	bZIP transcription factor family protein [Populus trichocarpa]	bZIP transcription factor 11 [Source:UniProtKB/Swiss-Prot;Acc:O65683]	0	hub_POD_blue/hub_SOD_blue
evm.TU.Contig9220.1047	15.8568	9.87668	2.94114	4.4311	4.69666	8.36623	14.2197	6.61835	14.5184	128.986	21.4531	50.7386	10.5127	11.6354	14.8834	517.169	74.2079	126.99	BZIP44	Ocs element-binding factor 1 OS=Zea mays GN=OBF1 PE=2 SV=2	hypothetical protein POPTR_0004s16560g [Populus trichocarpa]	bZIP transcription factor 44 [Source:UniProtKB/Swiss-Prot;Acc:C0Z2L5]	2	NA
evm.TU.Contig2581.352	766.413	1024.48	787.245	1059.92	684.539	780.848	704.892	483.967	538.795	2575.03	4381.53	3413.48	554.837	667.691	909.238	7178.86	3410.24	6822.67	CAF1-11	Probable CCR4-associated factor 1 homolog 11 OS=Arabidopsis thaliana GN=CAF1-11 PE=2 SV=1	CCR4-NOT transcription complex family protein [Populus trichocarpa]	Probable CCR4-associated factor 1 homolog 11 [Source:UniProtKB/Swiss-Prot;Acc:Q9FMS6]	1	hub_POD_turquoise
evm.TU.Contig5373.500	657.529	527.953	404.897	923.441	220.743	249.128	186.888	57.9105	56.4605	1627.57	5233.52	4286.54	178.716	128.884	331.493	19645.9	2478.77	10044.5	CAF1-11	Probable CCR4-associated factor 1 homolog 11 OS=Arabidopsis thaliana GN=CAF1-11 PE=2 SV=1	CCR4-NOT transcription complex family protein [Populus trichocarpa]	Probable CCR4-associated factor 1 homolog 11 [Source:UniProtKB/Swiss-Prot;Acc:Q9FMS6]	1	NA
evm.TU.Contig5252.324	3.17136	0	0	0	0	0.929581	0	2.48188	0.806579	24.6246	72.5318	33.2425	0	0.895029	0	101.168	23.2592	89.0982	CALS12	Callose synthase 12 OS=Arabidopsis thaliana GN=CALS12 PE=2 SV=1	PREDICTED: callose synthase 12 [Jatropha curcas]	Callose synthase 12 [Source:UniProtKB/Swiss-Prot;Acc:Q9ZT82]	0	hub_POD_turquoise
evm.TU.Contig9220.1147	0	0	2.94114	0	0	0	0	2.48188	4.83947	12.8986	16.3452	18.3709	0	0	1.35303	9.71209	27.6895	85.0017	CAO	Signal recognition particle 43 kDa protein, chloroplastic OS=Arabidopsis thaliana GN=CAO PE=1 SV=2	PREDICTED: signal recognition particle 43 kDa protein, chloroplastic [Jatropha curcas]	Signal recognition particle 43 kDa protein, chloroplastic [Source:UniProtKB/Swiss-Prot;Acc:O22265]	0	NA
evm.TU.Contig11642.1654	63.4273	56.5664	60.7836	40.7661	35.225	33.4649	15.2354	27.3007	35.4895	609.753	451.536	261.566	35.0423	35.8012	27.0606	126.257	157.277	345.127	CAR4	Protein C2-DOMAIN ABA-RELATED 4 OS=Arabidopsis thaliana GN=CAR4 PE=1 SV=1	PREDICTED: probable ADP-ribosylation factor GTPase-activating protein AGD11 [Jatropha curcas]	Protein C2-DOMAIN ABA-RELATED 4 [Source:UniProtKB/Swiss-Prot;Acc:Q9LVH4]	1	hub_POD_yellow/hub_SOD_yellow
evm.TU.Contig7167.229	54083.4	53607	43648.5	18170.2	20067.7	11788.9	39225.1	26900.3	14855.6	6914.83	5637.05	5842.81	52512.1	34510.5	14435.5	3791.76	14532.6	7382.86	CAT2	Catalase isozyme 1 OS=Gossypium hirsutum GN=CAT1 PE=2 SV=2	catalase [Bruguiera gymnorhiza]	catalase 2 [Source:TAIR;Acc:AT4G35090]	1	NA
evm.TU.Contig10143.230	1362.63	3080.63	1641.16	2588.65	3159.68	2200.32	1837.39	1717.46	1224.39	15636.6	10244.3	13186.8	1724.08	2686.88	3136.33	15177.6	50499.1	27553.9	CAX2	Vacuolar cation/proton exchanger 2 OS=Oryza sativa subsp. japonica GN=CAX2 PE=2 SV=2	hypothetical protein VITISV_001500 [Vitis vinifera]	Vacuolar cation/proton exchanger 2 [Source:UniProtKB/Swiss-Prot;Acc:Q39254]	1	hub_POD_turquoise
evm.TU.Contig5386.428	9.51409	43.0982	11.7646	44.311	52.8375	24.1691	27.4238	19.0278	2.41974	168.855	87.8554	158.339	10.5127	28.6409	12.1773	111.689	279.11	98.3152	CAX2	Vacuolar cation/proton exchanger 2 OS=Arabidopsis thaliana GN=CAX2 PE=1 SV=2	Vacuolar cation/proton exchanger, putative [Ricinus communis]	Vacuolar cation/proton exchanger 2 [Source:UniProtKB/Swiss-Prot;Acc:Q39254]	1	hub_POD_turquoise
evm.TU.Contig2712.1261	497.904	128.397	67.6462	154.202	34.0508	12.0846	43.6749	14.064	20.1645	708.251	2215.79	2220.25	31.5381	12.5304	41.944	4342.93	455.216	5955.24	CBF3	Dehydration-responsive element-binding protein 1B OS=Arabidopsis thaliana GN=DREB1B PE=2 SV=2	CRT/DRE-binding factor 3 [Avicennia marina]	DRE/CRT-binding factor 1 [Source:UniProtKB/TrEMBL;Acc:B6DTR3]	1	NA
evm.TU.Contig14326.157	23.2567	0.89788	0	1.77244	0	0.929581	0	0	0	55.1123	213.509	110.225	0	0	0	197.479	97.4672	315.428	CBF4	Dehydration-responsive element-binding protein 1D OS=Arabidopsis thaliana GN=DREB1D PE=2 SV=1	CRT/DRE-binding factor 3 [Avicennia marina]	C-repeat binding factor 4 [Source:UniProtKB/TrEMBL;Acc:B2BJ26]	4	hub_POD_turquoise
evm.TU.Contig11642.749	70.8271	73.6262	46.0779	54.0594	111.546	90.1693	97.5067	72.8018	38.7158	1782.35	811.13	885.301	68.9166	96.6631	142.068	903.225	2988.25	1245.33	CBSX1	CBS domain-containing protein CBSX1, chloroplastic OS=Arabidopsis thaliana GN=CBSX1 PE=1 SV=2	hypothetical protein [Bruguiera gymnorhiza]	CBS domain-containing protein CBSX1, chloroplastic [Source:UniProtKB/Swiss-Prot;Acc:O23193]	0	hub_POD_turquoise
evm.TU.Contig5387.230	1626.91	1771.52	1448.02	2228.84	1824.65	2110.15	1864.82	2278.37	1889.01	282.597	305.451	568.622	1956.53	2500.71	1428.8	301.075	291.294	433.201	CBSX6	CBS domain-containing protein CBSX6 OS=Arabidopsis thaliana GN=CBSX6 PE=1 SV=1	conserved hypothetical protein [Ricinus communis]	CBS domain-containing protein CBSX6 [Source:UniProtKB/Swiss-Prot;Acc:Q8GZA4]	1	hub_POD_turquoise
evm.TU.Contig2581.836	15.8568	9.87668	17.6468	31.0177	5.87083	2.78874	15.2354	9.10023	4.83947	161.819	115.438	61.2362	11.6808	7.16023	1.35303	106.833	116.296	90.1223	CCD4	Probable carotenoid cleavage dioxygenase 4, chloroplastic OS=Arabidopsis thaliana GN=CCD4 PE=1 SV=1	PREDICTED: probable carotenoid cleavage dioxygenase 4, chloroplastic [Populus euphratica]	Probable carotenoid cleavage dioxygenase 4, chloroplastic [Source:UniProtKB/Swiss-Prot;Acc:O49675]	0	hub_POD_turquoise
evm.TU.Contig9220.403	43.342	48.4855	34.3133	61.1492	49.315	60.4228	41.6435	45.5011	51.6211	92.6355	238.027	304.432	38.5466	51.9117	33.8258	511.504	249.206	615.494	CCR1	Serine/threonine-protein kinase-like protein CCR1 OS=Arabidopsis thaliana GN=CCR1 PE=1 SV=1	PREDICTED: serine/threonine-protein kinase-like protein CCR1 isoform X1 [Jatropha curcas]	Serine/threonine-protein kinase-like protein CCR1 [Source:UniProtKB/Swiss-Prot;Acc:Q9S7D9]	1	hub_POD_turquoise
evm.TU.Contig2712.1749	34.885	30.5279	22.5487	37.2212	18.7867	52.9861	37.5807	19.0278	16.1316	324.811	639.505	644.73	19.8573	29.5359	31.1197	1022.2	1209.48	1815.76	CCR3	Putative serine/threonine-protein kinase-like protein CCR3 OS=Arabidopsis thaliana GN=CCR3 PE=2 SV=1	Putative serine/threonine-protein kinase-like protein CCR3 [Glycine soja]	Putative serine/threonine-protein kinase-like protein CCR3 [Source:UniProtKB/Swiss-Prot;Acc:Q9LY50]	0	hub_POD_turquoise
evm.TU.Contig10143.422	195.567	129.295	94.1165	106.346	51.6633	39.972	87.3498	70.32	33.0697	1597.08	2335.32	1565.9	17.5212	64.4421	59.5334	3657.41	2953.92	3922.37	CCR4	Serine/threonine-protein kinase-like protein CCR4 OS=Arabidopsis thaliana GN=CCR4 PE=1 SV=1	PREDICTED: serine/threonine-protein kinase-like protein CCR4 [Populus euphratica]	Serine/threonine-protein kinase-like protein CCR4 [Source:UniProtKB/Swiss-Prot;Acc:Q9FIJ6]	0	hub_POD_turquoise
evm.TU.Contig5252.1179	19.0282	13.4682	18.6272	22.1555	25.8316	52.0565	13.204	19.0278	27.4237	252.109	432.126	672.724	15.185	22.3757	27.0606	263.036	392.084	610.374	CDF2	Cyclic dof factor 2 OS=Arabidopsis thaliana GN=CDF2 PE=1 SV=2	PREDICTED: cyclic dof factor 3-like [Populus euphratica]	Cyclic dof factor 2 [Source:UniProtKB/Swiss-Prot;Acc:Q93ZL5]	0	NA
evm.TU.Contig10143.1277	146.94	7.18304	90.195	6.20354	16.4383	52.0565	55.8632	132.367	191.966	17.589	27.5825	13.1221	91.11	101.138	51.4152	28.3269	17.7213	22.5306	CDS2	Phosphatidate cytidylyltransferase 2 OS=Arabidopsis thaliana GN=CDS2 PE=1 SV=1	PREDICTED: phosphatidate cytidylyltransferase 1 [Jatropha curcas]	Phosphatidate cytidylyltransferase [Source:UniProtKB/TrEMBL;Acc:F4JL60]	0	NA
evm.TU.Contig10143.756	8564.8	6963.96	9507.73	10785.3	10823.5	9913.05	10195.5	8665.9	8186.78	2123.58	2082.99	1880.83	9765.13	6759.26	6587.91	271.939	379.9	698.448	CDSP32	Thioredoxin-like protein CDSP32, chloroplastic OS=Arabidopsis thaliana GN=CDSP32 PE=1 SV=1	PREDICTED: thioredoxin-like protein CDSP32, chloroplastic [Jatropha curcas]	CDSP32 [Source:UniProtKB/TrEMBL;Acc:A0A178WHK1]	0	hub_POD_blue/hub_SOD_blue
evm.TU.Contig2581.184	0	0	0	0	2.34833	0	0	1.65459	0	22.2794	38.8198	31.4929	0	0	1.35303	169.962	64.2397	102.412	CEP14	NA	hypothetical protein POPTR_0004s05970g [Populus trichocarpa]	Precursor of CEP14 [Source:UniProtKB/Swiss-Prot;Acc:Q52K95]	1	hub_POD_turquoise
evm.TU.Contig11518.88	8.45697	66.4431	4.9019	5.31732	9.39333	11.155	24.3767	18.2005	5.64605	131.331	230.876	136.469	26.8658	20.5857	12.1773	577.06	1043.34	549.951	CHI-B	Endochitinase OS=Pisum sativum PE=2 SV=1	PREDICTED: endochitinase-like [Jatropha curcas]	Basic endochitinase B [Source:UniProtKB/Swiss-Prot;Acc:P19171]	0	hub_POD_turquoise
evm.TU.Contig9220.31	45290.3	36907.4	46759.2	20655.1	12055.2	25708.5	42347.4	38189.5	51945.3	3337.22	3349.74	4709.07	47730	25768.8	16732.9	708.983	1340.17	1123.46	CHLH	Magnesium-chelatase subunit ChlH, chloroplastic OS=Arabidopsis thaliana GN=CHLH PE=1 SV=1	PREDICTED: magnesium-chelatase subunit ChlH, chloroplastic [Jatropha curcas]	Magnesium-chelatase subunit ChlH, chloroplastic [Source:UniProtKB/Swiss-Prot;Acc:Q9FNB0]	0	hub_POD_blue/hub_SOD_blue
evm.TU.Contig2712.45	4096.35	399.557	2308.8	373.985	401.565	1036.48	2427.51	2251.07	4185.34	153.611	138.934	10.4976	137.833	53.7017	1624.99	5.66539	0	2.04823	CHS	Chalcone synthase OS=Vitis vinifera GN=CHS PE=2 SV=1	chalcone synthase [Vitis rotundifolia]	Chalcone synthase family protein [Source:UniProtKB/TrEMBL;Acc:Q460R0]	0	NA
evm.TU.Contig75.271	27034.8	30422.9	24218.3	13979.2	12090.4	11832.6	21038.1	18985.6	13729.6	3329.02	2346.56	3643.56	28563	17797.6	6490.5	1479.48	4556.59	4575.75	CHUP1	Protein CHUP1, chloroplastic OS=Arabidopsis thaliana GN=CHUP1 PE=1 SV=1	hypothetical protein CICLE_v10030626mg [Citrus clementina]	Hydroxyproline-rich glycoprotein family protein [Source:UniProtKB/TrEMBL;Acc:A0A1I9LT48]	1	hub_POD_blue/hub_SOD_blue
evm.TU.Contig2712.190	5.28561	4.4894	3.92152	7.97598	2.34833	1.85916	0	1.65459	1.61316	31.6602	17.3668	25.3693	4.67231	4.47514	5.41213	25.0896	19.9365	48.1335	CHX17	Cation/H(+) antiporter 17 OS=Arabidopsis thaliana GN=CHX17 PE=1 SV=1	PREDICTED: cation/H(+) antiporter 10-like [Jatropha curcas]	Cation/H(+) antiporter 17 [Source:UniProtKB/Swiss-Prot;Acc:Q9SUQ7]	0	hub_POD_turquoise
evm.TU.Contig9220.112	470.419	525.26	349.015	430.703	157.338	318.846	867.404	596.479	804.159	5167.65	2824.65	2283.24	1073.46	1212.76	1451.8	4020.81	9937.22	4927.03	CIPK14	CBL-interacting serine/threonine-protein kinase 14 OS=Arabidopsis thaliana GN=CIPK14 PE=1 SV=1	CBL-interacting serine/threonine-protein kinase, putative [Ricinus communis]	CBL-interacting serine/threonine-protein kinase 14 [Source:UniProtKB/Swiss-Prot;Acc:Q9LZW4]	1	hub_POD_turquoise
evm.TU.Contig10660.738	152.225	63.7495	215.684	48.7421	41.0958	139.437	144.229	167.113	520.243	1428.23	759.029	371.791	71.2527	77.8675	293.608	1061.05	1177.36	1357.98	CIPK7	CBL-interacting serine/threonine-protein kinase 7 OS=Arabidopsis thaliana GN=CIPK7 PE=1 SV=1	CBL-interacting serine/threonine-protein kinase, putative [Ricinus communis]	CBL-interacting serine/threonine-protein kinase 7 [Source:UniProtKB/Swiss-Prot;Acc:Q9XIW0]	1	hub_POD_turquoise
evm.TU.Contig14326.1028	2380.64	2971.09	2403.89	1397.57	1460.66	1045.78	2171.56	1921.8	1098.56	358.816	394.328	549.377	3095.41	2428.21	1209.61	221.759	637.967	470.07	CKX7	Cytokinin dehydrogenase 7 OS=Arabidopsis thaliana GN=CKX7 PE=1 SV=1	PREDICTED: cytokinin dehydrogenase 7 [Jatropha curcas]	Cytokinin dehydrogenase 7 [Source:UniProtKB/Swiss-Prot;Acc:Q9FUJ1]	0	hub_POD_blue/hub_SOD_blue
evm.TU.Contig5483.71	1075.09	1000.24	1423.51	531.732	466.144	686.96	1278.76	1307.95	1576.86	241.556	390.241	213.452	1187.93	963.946	703.577	227.425	196.042	79.8811	CLC-G	Putative chloride channel-like protein CLC-g OS=Arabidopsis thaliana GN=CBSCLC6 PE=3 SV=2	chloride channel-like family protein [Populus trichocarpa]	Putative chloride channel-like protein CLC-g [Source:UniProtKB/Swiss-Prot;Acc:P60300]	1	hub_POD_blue/hub_SOD_blue
evm.TU.Contig10660.729	16.9139	22.447	10.7842	6.20354	15.2642	14.8733	9.14126	19.855	21.7776	227.485	265.609	133.845	26.8658	51.0166	40.591	178.055	986.855	269.343	CML11	Calmodulin-like protein 11 OS=Arabidopsis thaliana GN=CML11 PE=2 SV=1	PREDICTED: calmodulin-like protein 11 isoform X2 [Malus domestica]	Calmodulin-like protein 11 [Source:UniProtKB/Swiss-Prot;Acc:Q9LIK5]	1	hub_POD_turquoise
evm.TU.Contig5252.1098	548.646	629.414	503.915	201.172	279.451	131.071	438.78	314.372	216.163	35.178	29.6256	18.3709	588.711	157.525	251.664	38.8484	47.626	75.7846	CML18	Probable calcium-binding protein CML18 OS=Arabidopsis thaliana GN=CML18 PE=1 SV=1	PREDICTED: probable calcium-binding protein CML18 [Jatropha curcas]	Probable calcium-binding protein CML18 [Source:UniProtKB/Swiss-Prot;Acc:Q9M8U1]	0	hub_POD_blue/hub_SOD_blue
evm.TU.Contig10660.43	17.9711	17.0597	14.7057	11.5209	21.135	10.2254	16.2511	10.7548	8.06579	242.728	131.783	125.972	7.00847	0.895029	16.2364	171.58	513.918	85.0017	CML38	Calcium-binding protein CML38 OS=Arabidopsis thaliana GN=CML38 PE=2 SV=1	Polcalcin Jun o, putative [Ricinus communis]	CML38 [Source:UniProtKB/TrEMBL;Acc:A0A178WMC5]	2	hub_POD_turquoise
evm.TU.Contig2712.1050	27.4852	8.9788	2.94114	61.1492	11.7417	10.2254	6.09417	2.48188	5.64605	1342.63	5912.87	1555.4	1.16808	1.79006	9.47123	5921.14	1053.31	5078.6	CML38	Calcium-binding protein CML38 OS=Arabidopsis thaliana GN=CML38 PE=2 SV=1	PREDICTED: calcium-binding protein CML38-like [Jatropha curcas]	CML38 [Source:UniProtKB/TrEMBL;Acc:A0A178WMC5]	2	NA
evm.TU.Contig2685.1192	870.011	1046.93	367.643	144.454	213.698	84.5919	231.578	175.386	153.25	2709.88	2832.82	2753.88	182.22	148.575	238.134	2105.91	3053.6	3599.77	CML4	Calmodulin-like protein 4 OS=Arabidopsis thaliana GN=CML4 PE=2 SV=1	calcium-binding family protein [Populus trichocarpa]	Calmodulin-like protein 4 [Source:UniProtKB/Swiss-Prot;Acc:Q9LX27]	1	hub_POD_turquoise
evm.TU.Contig14326.347	128.969	20.6512	23.5291	26.5866	30.5283	35.3241	28.4395	30.6099	33.0697	1831.6	3601.05	637.732	15.185	64.4421	21.6485	1490.81	2639.37	954.477	CML40	Probable calcium-binding protein CML31 OS=Oryza sativa subsp. japonica GN=CML31 PE=2 SV=1	PREDICTED: calcium-binding protein CML38-like [Jatropha curcas]	Probable calcium-binding protein CML40 [Source:UniProtKB/Swiss-Prot;Acc:Q9SGI8]	0	hub_POD_yellow/hub_SOD_yellow
evm.TU.Contig11642.1175	2.11424	6.28516	2.94114	0	1.17417	3.71832	1.0157	4.13647	0.806579	16.4164	32.6904	32.3677	1.16808	1.79006	13.5303	73.6501	145.093	81.9293	CML42	Calcium-binding protein CML42 OS=Arabidopsis thaliana GN=CML42 PE=1 SV=1	calcium binding protein/cast, putative [Ricinus communis]	Calcium-binding protein CML42 [Source:UniProtKB/Swiss-Prot;Acc:Q9SVG9]	1	hub_POD_turquoise
evm.TU.Contig5482.77	4.22849	4.4894	7.84304	1.77244	1.17417	0.929581	2.03139	5.79105	0	41.0411	39.8414	9.62284	2.33616	2.68509	2.70606	13.7588	22.1516	13.3135	CML42	Calcium-binding protein CML42 OS=Arabidopsis thaliana GN=CML42 PE=1 SV=1	hypothetical protein POPTR_0006s29140g [Populus trichocarpa]	Calcium-binding protein CML42 [Source:UniProtKB/Swiss-Prot;Acc:Q9SVG9]	0	hub_POD_yellow/hub_SOD_yellow
evm.TU.Contig10143.507	0	8.08092	0	1.77244	0	0	3.04709	0	1.61316	32.8328	86.8338	88.3551	2.33616	1.79006	4.0591	140.016	333.382	430.129	CML44	Probable calcium-binding protein CML44 OS=Arabidopsis thaliana GN=CML44 PE=2 SV=2	PREDICTED: probable calcium-binding protein CML44 [Populus euphratica]	Probable calcium-binding protein CML44 [Source:UniProtKB/Swiss-Prot;Acc:Q9LPK5]	1	hub_POD_turquoise
evm.TU.Contig8624.236	2.11424	6.28516	1.96076	2.65866	4.69666	0	8.12556	15.7186	3.22632	50.4219	69.467	16.6213	10.5127	11.6354	9.47123	44.5138	146.201	15.3618	CML44	Probable calcium-binding protein CML44 OS=Arabidopsis thaliana GN=CML44 PE=2 SV=2	PREDICTED: probable calcium-binding protein CML44 [Malus domestica]	Probable calcium-binding protein CML44 [Source:UniProtKB/Swiss-Prot;Acc:Q9LPK5]	0	NA
evm.TU.Contig10660.265	41.2277	70.0346	40.1956	102.801	92.7591	39.972	78.2085	29.7826	9.67895	4023.2	6106.97	4284.79	67.7485	71.6023	89.3001	12641.9	3249.64	7204.66	CML46	Probable calcium-binding protein CML45 OS=Arabidopsis thaliana GN=CML45 PE=1 SV=1	hypothetical protein POPTR_0017s12100g [Populus trichocarpa]	Probable calcium-binding protein CML46 [Source:UniProtKB/Swiss-Prot;Acc:Q93Z27]	1	hub_POD_turquoise
evm.TU.Contig9867.715	13.7426	21.5491	19.6076	63.8078	41.0958	37.1832	38.5964	39.7101	10.4855	447.934	534.283	405.909	25.6977	18.7956	39.2379	273.557	300.155	399.406	CML46	Probable calcium-binding protein CML45 OS=Arabidopsis thaliana GN=CML45 PE=1 SV=1	hypothetical protein POPTR_0017s12100g [Populus trichocarpa]	Probable calcium-binding protein CML46 [Source:UniProtKB/Swiss-Prot;Acc:Q93Z27]	1	NA
evm.TU.Contig11642.1453	324.536	42.2004	64.7051	31.9039	15.2642	28.817	43.6749	58.7378	108.888	1309.8	2567.22	377.915	19.8573	34.0111	55.4743	1164.64	829.578	400.43	CML5	Calmodulin-like protein 5 OS=Arabidopsis thaliana GN=CML5 PE=2 SV=2	PREDICTED: calmodulin-like protein 3 [Vitis vinifera]	MSS3 [Source:UniProtKB/TrEMBL;Acc:A0A178VP84]	0	hub_POD_yellow/hub_SOD_yellow
evm.TU.Contig9867.686	5457.92	9819.22	3855.84	2874.01	2252.05	3418.07	7989.46	6608.42	5355.68	592.164	589.448	1122.37	8178.88	13657.2	3900.79	758.353	2027.98	984.176	CNGC2	Cyclic nucleotide-gated ion channel 2 OS=Arabidopsis thaliana GN=CNGC2 PE=1 SV=1	PREDICTED: cyclic nucleotide-gated ion channel 2 [Populus euphratica]	Cyclic nucleotide-gated ion channel 2 [Source:UniProtKB/Swiss-Prot;Acc:O65718]	0	NA
evm.TU.Contig5386.919	1274.89	1427.63	1349	1173.35	1019.18	1208.46	1625.11	1519.74	1695.43	337.709	295.235	429.528	1958.87	1696.08	1476.16	335.877	346.673	365.61	COG4	Conserved oligomeric Golgi complex subunit 4 OS=Arabidopsis thaliana GN=COG4 PE=2 SV=1	PREDICTED: LOW QUALITY PROTEIN: conserved oligomeric Golgi complex subunit 4 [Jatropha curcas]	Conserved oligomeric Golgi complex subunit 4 [Source:UniProtKB/Swiss-Prot;Acc:Q8L838]	1	hub_POD_blue/hub_SOD_blue
evm.TU.Contig2712.1938	1566.65	2442.23	2559.77	2870.47	4057.92	2482.91	4034.34	3613.62	2855.29	117.26	122.589	130.346	4969	4700.69	2312.33	41.2764	43.1957	87.0499	COL6	Zinc finger protein CONSTANS-LIKE 6 OS=Arabidopsis thaliana GN=COL6 PE=2 SV=2	hypothetical protein POPTR_0015s06480g [Populus trichocarpa]	Zinc finger protein CONSTANS-LIKE 6 [Source:UniProtKB/Swiss-Prot;Acc:Q8LG76]	0	NA
evm.TU.Contig5252.114	661.758	504.609	754.893	896.854	894.714	858.003	599.26	742.91	535.568	4505.13	4286.52	3773.9	774.435	677.537	506.034	3473.69	4590.92	6769.41	COL9	Zinc finger protein CONSTANS-LIKE 9 OS=Arabidopsis thaliana GN=COL9 PE=2 SV=1	B-box type zinc finger protein with CCT domain isoform 1 [Theobroma cacao]	COL9 [Source:UniProtKB/TrEMBL;Acc:A0A384KVH3]	0	hub_POD_turquoise
evm.TU.Contig5386.438	1286.52	1208.55	1047.05	1459.6	1295.1	1188.93	666.296	599.788	454.911	5126.61	3976.99	4997.75	656.46	628.31	455.972	3895.36	4590.92	4839.98	COL9	Zinc finger protein CONSTANS-LIKE 9 OS=Arabidopsis thaliana GN=COL9 PE=2 SV=1	B-box type zinc finger protein with CCT domain isoform 1 [Theobroma cacao]	COL9 [Source:UniProtKB/TrEMBL;Acc:A0A384KVH3]	2	hub_POD_turquoise
evm.TU.Contig5252.181	2589.95	2681.07	3767.6	743.538	645.791	831.045	2719.02	2254.37	2730.27	473.731	156.301	279.062	3100.08	2446.11	1914.54	344.779	822.933	190.486	COP1	E3 ubiquitin-protein ligase COP1 OS=Arabidopsis thaliana GN=COP1 PE=1 SV=2	photoregulatory zinc-finger protein COP1 [Populus trichocarpa]	FUS1 [Source:UniProtKB/TrEMBL;Acc:A0A178VXE2]	0	hub_POD_blue/hub_SOD_blue
evm.TU.Contig10143.728	45435.1	36421.6	16622.3	6776.92	6267.7	7282.34	7195.18	8382.97	11722	155895	77646.8	108197	14523.9	7569.26	20014.1	102137	108267	81169.4	COR47	Dehydrin COR47 OS=Arabidopsis thaliana GN=COR47 PE=1 SV=2	dehydrin protein [Manihot esculenta]	RD17 [Source:UniProtKB/TrEMBL;Acc:A0A384KK16]	4	hub_POD_turquoise
evm.TU.Contig17764.1	13.7426	16.1618	7.84304	7.97598	19.9608	1.85916	10.157	6.61835	10.4855	141.885	100.114	89.23	23.3616	8.95029	16.2364	89.0275	259.174	204.823	COX1	Cytochrome c oxidase subunit 1 OS=Pisum sativum GN=COX1 PE=3 SV=2	cytochrome oxidase subunit 1 [Sophora japonica]	Cytochrome c oxidase subunit 1 [Source:UniProtKB/Swiss-Prot;Acc:P60620]	0	hub_POD_turquoise
evm.TU.Contig65.38	33.8279	53.8728	47.0583	49.6283	64.5791	31.6057	39.6121	43.8466	22.5842	370.542	307.494	296.558	107.463	42.0664	47.3561	179.674	447.463	334.886	COX3	Cytochrome c oxidase subunit 3 OS=Vicia faba GN=COX3 PE=3 SV=1	cytochrome c oxidase subunit 3 (mitochondrion) [Hevea brasiliensis]	cytochrome c oxidase subunit 3 [Source:TAIR;Acc:ATMG00730]	0	hub_POD_turquoise
evm.TU.Contig9868.590	1155.43	1418.65	1597.04	852.543	671.623	462.931	1598.7	1037.43	1459.91	10402.1	11188.3	8429.61	1978.72	1950.27	3006.44	31515.7	18832.2	15549.2	CP1	Putative calmodulin-like protein 6 OS=Oryza sativa subsp. japonica GN=CML6 PE=3 SV=1	Ca2+-binding protein 1 [Theobroma cacao]	Calcium-binding protein CP1 [Source:UniProtKB/Swiss-Prot;Acc:Q9FDX6]	1	hub_POD_turquoise
evm.TU.Contig2800.227	21616	11552.1	21978.2	8277.29	6115.06	7876.34	15074.9	9658.65	14757.2	2851.77	2705.13	2901.72	15635.9	8563.64	6107.59	1638.92	2447.75	2177.27	CPEFG	Elongation factor G-2, chloroplastic OS=Glycine max GN=fusA2 PE=3 SV=1	PREDICTED: elongation factor G-2, chloroplastic [Jatropha curcas]	Elongation factor G, chloroplastic [Source:UniProtKB/Swiss-Prot;Acc:Q9SI75]	0	hub_POD_blue/hub_SOD_blue
evm.TU.Contig2581.807	15.8568	12.5703	14.7057	17.7244	29.3541	14.8733	10.157	19.0278	21.7776	110.225	72.5318	69.9843	14.0169	18.7956	9.47123	104.405	60.917	99.3393	CPK17	Calcium-dependent protein kinase 17 OS=Arabidopsis thaliana GN=CPK17 PE=2 SV=1	calcium-dependent protein kinase, putative [Ricinus communis]	CPK17 [Source:UniProtKB/TrEMBL;Acc:A0A178URQ6]	0	hub_POD_turquoise
evm.TU.Contig8624.550	88.7982	64.6474	75.4893	42.5385	50.4891	38.1128	141.182	146.431	125.02	23.452	24.5178	22.7449	165.867	137.834	117.714	39.6577	12.1834	31.7476	CPR1	F-box protein CPR30 OS=Arabidopsis thaliana GN=CPR30 PE=1 SV=2	PREDICTED: F-box protein CPR30-like [Populus euphratica]	F-box protein CPR1 [Source:UniProtKB/Swiss-Prot;Acc:Q9SU30]	1	NA
evm.TU.Contig10143.205	11996.2	8891.71	13123.4	3677.81	3448.52	4488.02	12187.3	11616.9	16325.2	1397.74	1035.88	959.659	13285.7	10098.6	11387.1	843.334	1067.71	556.095	CRD1	Magnesium-protoporphyrin IX monomethyl ester [oxidative] cyclase, chloroplastic OS=Gossypium hirsutum GN=CRD1 PE=2 SV=2	PREDICTED: magnesium-protoporphyrin IX monomethyl ester [oxidative] cyclase, chloroplastic [Populus euphratica]	Magnesium-protoporphyrin IX monomethyl ester [oxidative] cyclase, chloroplastic [Source:UniProtKB/Swiss-Prot;Acc:Q9M591]	0	hub_POD_blue/hub_SOD_blue
evm.TU.Contig8624.619	14991	14675	13643	13264.9	13171.8	9905.61	18551.7	20788.2	18773.1	4839.33	4338.62	2976.08	20569.8	12826.7	12472.3	1537.75	1109.8	1366.17	CRD1	Magnesium-protoporphyrin IX monomethyl ester [oxidative] cyclase, chloroplastic OS=Gossypium hirsutum GN=CRD1 PE=2 SV=2	Magnesium-protoporphyrin IX monomethyl ester [oxidative] cyclase, chloroplast precursor, putative [Ricinus communis]	Magnesium-protoporphyrin IX monomethyl ester [oxidative] cyclase, chloroplastic [Source:UniProtKB/Swiss-Prot;Acc:Q9M591]	0	hub_POD_blue/hub_SOD_blue
evm.TU.Contig2685.309	9.51409	34.1194	11.7646	44.311	32.8766	13.9437	10.157	10.7548	4.83947	565.194	508.744	83.9811	5.84039	7.16023	4.0591	72.0314	412.02	117.773	CRF4	Ethylene-responsive transcription factor CRF4 OS=Arabidopsis thaliana GN=CRF4 PE=1 SV=2	PREDICTED: ethylene-responsive transcription factor CRF5-like [Populus euphratica]	Ethylene-responsive transcription factor CRF4 [Source:UniProtKB/Swiss-Prot;Acc:Q9SUE3]	0	hub_POD_yellow/hub_SOD_yellow
evm.TU.Contig2712.1376	16.9139	48.4855	22.5487	10.6346	15.2642	15.8029	27.4238	18.2005	17.7447	90.2903	73.5533	257.192	17.5212	46.5415	52.7683	207.191	351.103	699.472	CRF4	Ethylene-responsive transcription factor CRF4 OS=Arabidopsis thaliana GN=CRF4 PE=1 SV=2	PREDICTED: ethylene-responsive transcription factor CRF4 [Jatropha curcas]	Ethylene-responsive transcription factor CRF4 [Source:UniProtKB/Swiss-Prot;Acc:Q9SUE3]	0	hub_POD_turquoise
evm.TU.Contig6055.210	320.308	290.913	63.7247	41.6523	41.0958	52.0565	71.0987	44.6739	36.2961	415.101	630.311	673.599	25.6977	13.4254	44.6501	1367.79	1362.33	932.97	CRK3	Cysteine-rich receptor-like protein kinase 3 OS=Arabidopsis thaliana GN=CRK3 PE=2 SV=1	Cysteine-rich RLK 3 isoform 3 [Theobroma cacao]	Cysteine-rich receptor-like protein kinase 3 [Source:UniProtKB/Swiss-Prot;Acc:Q9CAL2]	1	hub_POD_turquoise
evm.TU.Contig9220.495	582.474	119.418	579.405	89.5082	72.7983	500.115	777.007	585.724	2385.86	109.052	160.387	38.4914	88.7739	1002.43	1477.51	230.662	38.7653	13.3135	CSLA9	Glucomannan 4-beta-mannosyltransferase 9 OS=Arabidopsis thaliana GN=CSLA9 PE=2 SV=1	PREDICTED: glucomannan 4-beta-mannosyltransferase 9 [Jatropha curcas]	Glucomannan 4-beta-mannosyltransferase 9 [Source:UniProtKB/Swiss-Prot;Acc:Q9LZR3]	0	NA
evm.TU.Contig2800.464	819.269	1091.82	1305.87	347.398	372.211	412.734	940.534	699.89	615.42	65.6657	33.7119	207.328	852.697	1201.13	531.742	24.2802	269.142	111.629	CSLG3	Cellulose synthase-like protein G3 OS=Arabidopsis thaliana GN=CSLG3 PE=2 SV=2	hypothetical protein POPTR_0003s14250g [Populus trichocarpa]	Cellulose synthase-like protein G3 [Source:UniProtKB/Swiss-Prot;Acc:Q0WVN5]	1	hub_POD_blue/hub_SOD_blue
evm.TU.Contig2800.465	5402.95	2947.74	3602.9	1004.09	2099.41	1372.99	4636.65	5459.31	3240.83	231.002	335.076	84.8559	3281.13	1291.53	2535.58	247.658	273.573	183.317	CSLG3	Cellulose synthase-like protein G3 OS=Arabidopsis thaliana GN=CSLG3 PE=2 SV=2	cellulose synthase-like protein [Populus tomentosa]	Cellulose synthase-like protein G3 [Source:UniProtKB/Swiss-Prot;Acc:Q0WVN5]	0	hub_POD_blue/hub_SOD_blue
evm.TU.Contig2800.468	5957.94	8910.56	4047.01	3868.35	3979.25	2216.12	5836.18	5127.57	1603.48	1101.07	597.621	1095.25	5419.88	8492.93	949.829	634.524	1288.12	833.631	CSLG3	Cellulose synthase-like protein G3 OS=Arabidopsis thaliana GN=CSLG3 PE=2 SV=2	PREDICTED: cellulose synthase-like protein G3 [Populus euphratica]	Cellulose synthase-like protein G3 [Source:UniProtKB/Swiss-Prot;Acc:Q0WVN5]	0	NA
evm.TU.Contig5252.1499	14.7997	37.711	15.6861	54.0594	22.3091	33.4649	29.4552	17.3732	3.22632	73.8739	70.4886	145.217	47.8912	36.6962	10.8243	138.397	93.0368	200.727	CSY2	Citrate synthase 2, peroxisomal OS=Arabidopsis thaliana GN=CSY2 PE=2 SV=1	PREDICTED: citrate synthase, glyoxysomal [Jatropha curcas]	Citrate synthase 2, peroxisomal [Source:UniProtKB/Swiss-Prot;Acc:Q9LXS6]	1	hub_POD_turquoise
evm.TU.Contig11642.1049	9228.67	7098.64	9791.06	3326.87	2281.4	4950.95	8098.14	5673.58	8002.88	1405.95	854.036	1710.24	10064.2	8474.13	5290.36	273.557	1999.18	399.406	CTPA3	Carboxyl-terminal-processing peptidase 3, chloroplastic OS=Arabidopsis thaliana GN=CTPA3 PE=3 SV=1	hypothetical protein POPTR_0006s05430g [Populus trichocarpa]	Carboxyl-terminal-processing peptidase 3, chloroplastic [Source:UniProtKB/Swiss-Prot;Acc:F4J3G5]	1	hub_POD_blue/hub_SOD_blue
evm.TU.Contig5386.99	205.082	49.3834	246.075	93.9393	120.939	158.958	216.343	575.796	739.633	44.5589	133.826	28.8685	56.0677	168.265	776.641	81.7435	36.5502	31.7476	CYCD3;2	Cyclin-D3-2 OS=Arabidopsis thaliana GN=CYCD3-2 PE=2 SV=1	PREDICTED: cyclin-D3-3 [Jatropha curcas]	CYCLIN D3;2 [Source:TAIR;Acc:AT5G67260]	0	NA
evm.TU.Contig17595.19	0	0	0.98038	0	0	1.85916	0	0	0	2.3452	13.2805	8.74803	0	0.895029	0	4.85605	18.8289	14.3376	CYP707A1	Abscisic acid 8'-hydroxylase 1 OS=Arabidopsis thaliana GN=CYP707A1 PE=2 SV=1	cytochrome P450 family protein [Populus trichocarpa]	Cytochrome P450, family 707, subfamily A, polypeptide 1 [Source:UniProtKB/TrEMBL;Acc:A8MRX5]	1	hub_POD_turquoise
evm.TU.Contig3230.274	14.7997	2.69364	0	0	1.17417	3.71832	1.0157	0	0	148.92	297.278	209.953	0	25.9558	2.70606	335.067	497.304	328.741	CYP707A1	Abscisic acid 8'-hydroxylase 1 OS=Arabidopsis thaliana GN=CYP707A1 PE=2 SV=1	cytochrome P450 family protein [Populus trichocarpa]	Cytochrome P450, family 707, subfamily A, polypeptide 1 [Source:UniProtKB/TrEMBL;Acc:A8MRX5]	0	hub_POD_turquoise
evm.TU.Contig14326.111	1.05712	10.7746	2.94114	3.54488	3.5225	7.43665	5.07848	0.827294	4.03289	18.7616	22.4746	17.4961	0	0	8.11819	59.0819	85.2838	48.1335	CYP715A1	Cytochrome P450 714C2 OS=Oryza sativa subsp. japonica GN=CYP714C2 PE=2 SV=1	hypothetical protein POPTR_0015s13020g [Populus trichocarpa]	Cytochrome P450, family 715, subfamily A, polypeptide 1 [Source:UniProtKB/TrEMBL;Acc:F4KG63]	2	hub_POD_turquoise
evm.TU.Contig2712.1313	0	0.89788	0	0	0	1.85916	0	0	0	30.4876	7.15102	16.6213	0	1.79006	0	13.7588	53.1639	30.7235	CYP715A1	Cytochrome P450 714A1 OS=Arabidopsis thaliana GN=CYP714A1 PE=2 SV=1	hypothetical protein POPTR_0015s13020g [Populus trichocarpa]	Cytochrome P450, family 715, subfamily A, polypeptide 1 [Source:UniProtKB/TrEMBL;Acc:F4KG63]	1	hub_POD_turquoise
evm.TU.Contig8624.63	39.1135	184.963	24.5095	47.8559	75.1466	226.818	134.072	110.857	17.7447	1098.73	644.613	1415.43	72.4208	225.547	619.689	1600.07	2874.17	4110.8	CYP74A	Allene oxide synthase, chloroplastic OS=Linum usitatissimum GN=CYP74A PE=1 SV=1	Allene oxide synthase [Morus notabilis]	Allene oxide synthase, chloroplastic [Source:UniProtKB/Swiss-Prot;Acc:Q96242]	0	hub_POD_turquoise
evm.TU.Contig9867.641	126.855	120.316	259.801	49.6283	144.422	79.0144	155.401	134.849	221.003	752.81	527.132	600.115	51.3954	56.3868	240.84	1872.82	193.827	400.43	CYP85A2	Cytochrome P450 85A OS=Phaseolus vulgaris GN=BA13 PE=3 SV=2	PREDICTED: cytochrome P450 85A [Jatropha curcas]	Cytochrome P450 85A2 [Source:UniProtKB/Swiss-Prot;Acc:Q940V4]	1	NA
evm.TU.Contig5387.256	2899.68	3577.15	3264.67	2255.43	2020.74	1837.78	5387.25	3163.57	2424.58	1119.83	573.103	804.819	7071.54	6062.03	3240.51	447.566	680.055	482.359	CYP89A6	Cytochrome P450 89A9 OS=Arabidopsis thaliana GN=CYP89A9 PE=2 SV=1	PREDICTED: cytochrome P450 89A2-like [Jatropha curcas]	Cytochrome P450, family 87, subfamily A, polypeptide 6 [Source:UniProtKB/TrEMBL;Acc:Q9XIQ2]	1	NA
evm.TU.Contig2712.1752	1290.75	2006.76	2094.09	902.172	1642.66	1370.2	1834.35	1644.66	1801.9	362.334	425.996	480.267	2255.56	1602.1	2361.04	256.561	387.653	473.142	CYP90A1	Cytochrome P450 90A1 OS=Arabidopsis thaliana GN=CYP90A1 PE=2 SV=1	hypothetical protein PRUPE_ppa005060mg [Prunus persica]	DWF3 [Source:UniProtKB/TrEMBL;Acc:A0A178UQC4]	0	hub_POD_turquoise
evm.TU.Contig12381.128	93.0267	200.227	102.94	93.9393	110.372	120.846	149.307	158.013	72.5921	880.624	819.302	663.101	80.5973	179.901	135.303	864.376	1931.62	1186.95	CYP94B1	Cytochrome P450 94A2 OS=Vicia sativa GN=CYP94A2 PE=2 SV=1	PREDICTED: cytochrome P450 94A2-like [Jatropha curcas]	cytochrome P450, family 94, subfamily B, polypeptide 1 [Source:TAIR;Acc:AT5G63450]	0	hub_POD_turquoise
evm.TU.Contig12381.127	0	2.69364	7.84304	0.88622	2.34833	5.57749	4.06278	5.79105	3.22632	609.753	476.053	71.7339	2.33616	8.95029	4.0591	547.924	1839.69	784.473	CYP94B3	Cytochrome P450 94A1 OS=Vicia sativa GN=CYP94A1 PE=2 SV=2	PREDICTED: cytochrome P450 94A2-like [Jatropha curcas]	CYP94B3 [Source:UniProtKB/TrEMBL;Acc:A0A178V8H3]	1	hub_POD_turquoise
evm.TU.Contig14326.901	9540.52	5196.93	4570.53	2757.03	1594.52	1535.67	3256.32	2064.92	1413.93	32726.1	43346.4	38139.7	1940.18	1246.78	2309.63	74573.5	40833.2	61898.6	CZF1	Zinc finger CCCH domain-containing protein 29 OS=Arabidopsis thaliana GN=At2g40140 PE=2 SV=1	transcription factor [Bruguiera gymnorhiza]	Zinc finger CCCH domain-containing protein 29 [Source:UniProtKB/Swiss-Prot;Acc:Q9XEE6]	0	hub_POD_turquoise
evm.TU.Contig2712.1745	609.959	353.765	295.094	327.901	234.833	230.536	251.892	121.612	129.859	1380.15	3150.53	3109.05	140.169	140.52	213.779	4228	1530.68	6744.83	CZF1	Zinc finger CCCH domain-containing protein 29 OS=Arabidopsis thaliana GN=At2g40140 PE=2 SV=1	transcription factor [Bruguiera gymnorhiza]	Zinc finger CCCH domain-containing protein 29 [Source:UniProtKB/Swiss-Prot;Acc:Q9XEE6]	0	hub_POD_turquoise
evm.TU.Contig33180.84	1756.94	2130.67	2281.34	831.274	793.736	1128.51	2028.34	2297.39	2760.92	276.734	130.761	207.328	2776.52	2258.16	1177.14	130.304	484.013	135.183	DFRA	Dihydroflavonol-4-reductase OS=Callistephus chinensis GN=F PE=2 SV=1	hypothetical protein POPTR_0001s10460g [Populus trichocarpa]	Dihydroflavonol reductase [Source:UniProtKB/TrEMBL;Acc:B1GV15]	1	hub_POD_blue/hub_SOD_blue
evm.TU.Contig11642.998	19.0282	24.2428	26.4703	56.7181	103.327	39.0424	74.1457	182.005	13.7118	202.86	527.132	219.576	66.5804	93.083	102.83	764.018	706.637	337.959	DIR21	Dirigent protein 21 OS=Arabidopsis thaliana GN=DIR21 PE=3 SV=1	PREDICTED: dirigent protein 22-like [Populus euphratica]	Dirigent protein 21 [Source:UniProtKB/Swiss-Prot;Acc:Q9SS03]	0	NA
evm.TU.Contig9220.148	33.8279	83.5028	48.0386	177.244	58.7083	86.451	7.10987	11.5821	10.4855	1593.57	1105.34	1156.49	330.566	47.4365	25.7076	2173.08	1239.38	1216.65	DREB2E	Dehydration-responsive element-binding protein 2A OS=Oryza sativa subsp. japonica GN=DREB2A PE=2 SV=1	Dehydration responsive element binding protein 2E [Populus trichocarpa]	Dehydration-responsive element-binding protein 2E [Source:UniProtKB/Swiss-Prot;Acc:O80917]	0	hub_POD_turquoise
evm.TU.Contig11642.1057	7.39985	1.79576	5.88228	1.77244	0	2.78874	2.03139	9.10023	13.7118	51.5945	29.6256	19.2457	8.17654	5.37017	5.41213	48.5605	44.3033	28.6753	DREB2F	Dehydration-responsive element-binding protein 2F OS=Arabidopsis thaliana GN=DREB2F PE=2 SV=1	PREDICTED: dehydration-responsive element-binding protein 2F-like [Populus euphratica]	Dehydration-responsive element-binding protein 2F [Source:UniProtKB/Swiss-Prot;Acc:Q9SVX5]	0	hub_POD_turquoise
evm.TU.Contig9220.54	1.05712	0.89788	0.98038	0	2.34833	0	2.03139	0	0	19.9342	12.2589	3.49921	0	0	4.0591	7.28407	25.4744	12.2894	DREB2F	Dehydration-responsive element-binding protein 2F OS=Arabidopsis thaliana GN=DREB2F PE=2 SV=1	PREDICTED: dehydration-responsive element-binding protein 2F-like [Populus euphratica]	Dehydration-responsive element-binding protein 2F [Source:UniProtKB/Swiss-Prot;Acc:Q9SVX5]	1	hub_POD_turquoise
evm.TU.Contig3094.26	29.5994	7.18304	7.84304	8.8622	5.87083	26.9578	37.5807	28.128	12.9053	609.753	572.081	216.951	10.5127	3.58012	10.8243	424.904	177.213	213.016	DSC1	TMV resistance protein N OS=Nicotiana glutinosa GN=N PE=1 SV=1	leucine-rich repeat-containing protein, putative [Ricinus communis]	Disease resistance-like protein DSC1 [Source:UniProtKB/Swiss-Prot;Acc:Q9SZ66]	0	hub_POD_yellow/hub_SOD_yellow
evm.TU.Contig5252.1063	24.3138	12.5703	22.5487	11.5209	14.09	28.817	27.4238	19.0278	25.0039	107.879	138.934	212.577	4.67231	8.05526	35.1788	249.277	168.352	174.1	DSP3	Probable tyrosine-protein phosphatase At1g05000 OS=Arabidopsis thaliana GN=At1g05000 PE=1 SV=1	hypothetical protein CISIN_1g028894mg [Citrus sinensis]	Tyrosine-protein phosphatase DSP3 [Source:UniProtKB/Swiss-Prot;Acc:Q681Z2]	0	hub_POD_blue/hub_SOD_blue
evm.TU.Contig2685.172	52.8561	65.5452	111.763	42.5385	34.0508	109.691	60.9417	150.567	322.632	10.5534	34.7335	12.2472	56.0677	89.5029	102.83	15.3775	13.291	11.2653	DTX19	MATE efflux family protein ALF5 OS=Arabidopsis thaliana GN=ALF5 PE=2 SV=1	hypothetical protein EUGRSUZ_F01152 [Eucalyptus grandis]	Protein DETOXIFICATION 19 [Source:UniProtKB/Swiss-Prot;Acc:Q9LUH2]	0	NA
evm.TU.Contig5252.394	9.51409	2.69364	3.92152	0	0	0.929581	0	2.48188	0	80.9095	62.316	31.4929	2.33616	1.79006	2.70606	76.8874	17.7213	87.0499	DTX41	Protein TRANSPARENT TESTA 12 OS=Arabidopsis thaliana GN=TT12 PE=2 SV=1	hypothetical protein B456_008G097100 [Gossypium raimondii]	Protein DETOXIFICATION [Source:UniProtKB/TrEMBL;Acc:A0A178VKA2]	0	NA
evm.TU.Contig7167.17	90.9124	153.537	113.724	12.4071	95.1074	45.5495	90.3969	28.128	3.22632	0	3.06472	15.7465	80.5973	25.0608	46.0031	0.809341	5.53791	0	DTX48	Multidrug and toxin extrusion protein 1 OS=Pongo abelii GN=SLC47A1 PE=2 SV=1	multidrug resistance pump, putative [Ricinus communis]	Protein DETOXIFICATION 48 [Source:UniProtKB/Swiss-Prot;Acc:Q9SLV0]	1	NA
evm.TU.Contig14326.153	2.11424	19.7534	4.9019	8.8622	1.17417	18.5916	31.4865	6.61835	8.06579	238.038	105.222	132.095	2.33616	6.2652	20.2955	209.619	881.635	887.909	DTX49	Multidrug and toxin extrusion protein 2 OS=Mus musculus GN=Slc47a2 PE=1 SV=1	PREDICTED: MATE efflux family protein LAL5 [Populus euphratica]	Protein DETOXIFICATION 49 [Source:UniProtKB/Swiss-Prot;Acc:O82752]	1	hub_POD_turquoise
evm.TU.Contig2800.296	0	0	0	0	0	0	0	0.827294	0	9.38081	7.15102	2.62441	0	0	0	41.2764	109.651	160.786	DTX49	MATE efflux family protein 8 OS=Arabidopsis thaliana GN=DTXL4 PE=3 SV=2	PREDICTED: MATE efflux family protein LAL5-like [Populus euphratica]	Protein DETOXIFICATION 49 [Source:UniProtKB/Swiss-Prot;Acc:O82752]	0	hub_POD_turquoise
evm.TU.Contig3094.32	3665.04	4663.59	3500.94	2220.87	1936.2	1817.33	3769.24	2856.64	1912.4	824.339	703.864	978.03	4897.75	3831.62	1434.21	292.172	912.647	935.019	DUR3	Urea-proton symporter DUR3 OS=Arabidopsis thaliana GN=DUR3 PE=1 SV=1	PREDICTED: urea-proton symporter DUR3-like [Nelumbo nucifera]	DUR3 [Source:UniProtKB/TrEMBL;Acc:A0A178UG75]	0	hub_POD_blue/hub_SOD_blue
evm.TU.Contig2581.471	4.22849	5.38728	6.86266	3.54488	3.5225	9.29581	0	4.13647	4.03289	17.589	10.2157	19.2457	4.67231	1.79006	1.35303	17.8055	29.9047	23.5547	DYW1	Pentatricopeptide repeat-containing protein DWY1, chloroplastic OS=Arabidopsis thaliana GN=DYW1 PE=1 SV=1	PREDICTED: pentatricopeptide repeat-containing protein ELI1, chloroplastic-like [Fragaria vesca subsp. vesca]	Pentatricopeptide repeat-containing protein DWY1, chloroplastic [Source:UniProtKB/Swiss-Prot;Acc:P0C7R1]	0	hub_POD_turquoise
evm.TU.Contig33180.344	47.5705	52.077	72.5481	109.005	68.1016	67.8594	28.4395	45.5011	38.7158	239.211	248.242	203.829	32.7062	77.8675	67.6516	322.118	443.033	293.922	DYW10	Pentatricopeptide repeat-containing protein At4g16835, mitochondrial OS=Arabidopsis thaliana GN=DYW10 PE=2 SV=3	PREDICTED: pentatricopeptide repeat-containing protein At4g16835, mitochondrial [Jatropha curcas]	Pentatricopeptide repeat-containing protein At4g16835, mitochondrial [Source:UniProtKB/Swiss-Prot;Acc:Q9M4P3]	0	hub_POD_turquoise
evm.TU.Contig2685.749	4.22849	26.0385	14.7057	3.54488	11.7417	16.7325	8.12556	9.92752	13.7118	145.403	330.99	628.984	1.16808	9.84532	10.8243	2013.64	633.537	1449.13	EDA39	NA	PREDICTED: uncharacterized protein LOC105637900 [Jatropha curcas]	calmodulin-binding family protein [Source:TAIR;Acc:AT4G33050]	1	hub_POD_turquoise
evm.TU.Contig5483.684	382.678	263.977	300.977	280.932	217.221	207.297	331.117	228.333	302.467	1765.94	1713.18	852.933	103.959	100.243	136.656	3753.72	1792.07	1712.32	EDA39	NA	PREDICTED: uncharacterized protein LOC105122174 [Populus euphratica]	calmodulin-binding family protein [Source:TAIR;Acc:AT4G33050]	1	hub_POD_turquoise
evm.TU.Contig5386.528	82.4555	101.46	138.234	272.069	201.957	198.93	53.8318	73.6291	65.3329	384.613	389.22	656.103	96.9504	99.3482	50.0622	474.274	377.685	627.784	emb1381	NA	hypothetical protein POPTR_0002s21730g [Populus trichocarpa]	Embryo defective 1381 [Source:UniProtKB/TrEMBL;Acc:F4IQS9]	0	NA
evm.TU.Contig14326.427	0	0.89788	0.98038	0	0	0	2.03139	0	0.806579	23.452	19.4099	22.7449	4.67231	0	4.0591	28.3269	28.7971	33.7959	EMB2759	NA	PREDICTED: uncharacterized protein LOC105140850 isoform X1 [Populus euphratica]	At5g63050 [Source:UniProtKB/TrEMBL;Acc:Q6NM17]	0	hub_POD_blue/hub_SOD_blue
evm.TU.Contig9867.897	0	0	0	0	0	0	1.0157	0.827294	0	7.03561	8.17259	10.4976	0	1.79006	0	19.4242	21.044	14.3376	ENODL21	Early nodulin-like protein 1 OS=Arabidopsis thaliana GN=At2g25060 PE=1 SV=2	Mavicyanin, putative [Ricinus communis]	ENODL21 [Source:UniProtKB/TrEMBL;Acc:A0A178UD68]	0	hub_POD_turquoise
evm.TU.Contig10143.867	537.018	1600.92	454.896	1215.01	1866.92	1058.79	456.047	669.28	501.692	3467.38	2402.74	2319.1	655.291	669.482	506.034	2856.17	4497.89	3758.51	ENY	Protein indeterminate-domain 1 OS=Arabidopsis thaliana GN=IDD1 PE=1 SV=1	hypothetical protein POPTR_0002s26430g [Populus trichocarpa]	IDD1 [Source:UniProtKB/TrEMBL;Acc:A0A178UMT2]	3	hub_POD_turquoise
evm.TU.Contig11642.1489	113.112	36.8131	29.4114	13.2933	28.18	111.55	201.108	38.0555	4.83947	7937.34	10715.3	9516.99	15.185	42.9614	290.902	33651.6	25422.3	35227.6	EP3	Endochitinase PR4 OS=Phaseolus vulgaris GN=CHI4 PE=2 SV=1	PREDICTED: endochitinase PR4-like [Jatropha curcas]	EP3 [Source:UniProtKB/TrEMBL;Acc:A0A178VE44]	0	hub_POD_turquoise
evm.TU.Contig5252.1371	474.647	273.853	379.407	353.602	198.434	592.143	344.321	812.402	1083.24	114.915	213.509	125.097	350.423	1359.55	832.115	151.347	165.03	117.773	ERD6	Sugar transporter ERD6 OS=Arabidopsis thaliana GN=ERD6 PE=1 SV=3	PREDICTED: sugar transporter ERD6-like 5 [Populus euphratica]	ERD6 [Source:UniProtKB/TrEMBL;Acc:A0A178W9Q9]	0	NA
evm.TU.Contig14326.1013	0	0	0	0	0	0	1.0157	0	0	36.3506	51.0787	9.62284	0	0	0	80.1248	47.626	450.611	ERF017	Ethylene-responsive transcription factor ERF017 OS=Arabidopsis thaliana GN=ERF017 PE=2 SV=1	RAP2-like protein [Populus trichocarpa]	Ethylene-responsive transcription factor ERF017 [Source:UniProtKB/Swiss-Prot;Acc:Q84QC2]	0	NA
evm.TU.Contig5483.630	0	0.89788	0	10.6346	2.34833	0.929581	4.06278	0.827294	0	53.9397	147.107	111.1	0	0	5.41213	157.012	86.3913	295.97	ERF017	Ethylene-responsive transcription factor ERF017 OS=Arabidopsis thaliana GN=ERF017 PE=2 SV=1	PREDICTED: ethylene-responsive transcription factor ERF017 [Populus euphratica]	Ethylene-responsive transcription factor ERF017 [Source:UniProtKB/Swiss-Prot;Acc:Q84QC2]	0	hub_POD_turquoise
evm.TU.Contig10143.571	0	0	0	0	0	0	0	0	0	14.0712	22.4746	16.6213	0	0	0	17.8055	5.53791	12.2894	ERF020	Ethylene-responsive transcription factor ERF020 OS=Arabidopsis thaliana GN=ERF020 PE=2 SV=1	RAP2-like protein [Populus trichocarpa]	Ethylene-responsive transcription factor ERF020 [Source:UniProtKB/Swiss-Prot;Acc:Q9C9I8]	0	NA
evm.TU.Contig8624.155	0	1.79576	0	0.88622	0	0	0	0	0	25.7972	48.014	65.6103	0	0	2.70606	280.032	47.626	456.756	ERF020	Ethylene-responsive transcription factor ERF020 OS=Arabidopsis thaliana GN=ERF020 PE=2 SV=1	hypothetical protein POPTR_0019s10220g [Populus trichocarpa]	Ethylene-responsive transcription factor ERF020 [Source:UniProtKB/Swiss-Prot;Acc:Q9C9I8]	1	NA
evm.TU.Contig8624.425	0	0	0	0	1.17417	0	0	0	0	37.5232	51.0787	88.3551	0	0	0	236.328	127.372	209.944	ERF021	Ethylene-responsive transcription factor ERF021 OS=Arabidopsis thaliana GN=ERF021 PE=2 SV=1	PREDICTED: ethylene-responsive transcription factor ERF021-like [Populus euphratica]	Ethylene-responsive transcription factor ERF021 [Source:UniProtKB/Swiss-Prot;Acc:Q9C9I2]	1	hub_POD_turquoise
evm.TU.Contig33180.203	24.3138	0	0	0	0	0.929581	0	0	0	2277.19	1502.74	684.096	0	0	2.70606	315.643	688.916	1711.3	ERF025	Ethylene-responsive transcription factor ERF026 OS=Arabidopsis thaliana GN=ERF026 PE=2 SV=1	AP2 domain-containing family protein [Populus trichocarpa]	Ethylene-responsive transcription factor ERF025 [Source:UniProtKB/Swiss-Prot;Acc:Q9FJ90]	0	NA
evm.TU.Contig10143.1199	99.3694	58.3622	192.155	54.0594	97.4558	238.902	346.352	282.107	569.445	8.20821	28.6041	20.1205	178.716	334.741	956.594	52.6072	19.9365	57.3505	ERF034	Ethylene-responsive transcription factor ERF034 OS=Arabidopsis thaliana GN=ERF034 PE=2 SV=2	TINY-like protein [Populus trichocarpa]	Ethylene-responsive transcription factor ERF034 [Source:UniProtKB/Swiss-Prot;Acc:Q8LBQ7]	1	NA
evm.TU.Contig7167.374	44.3991	15.264	14.7057	16.8382	30.5283	20.4508	24.3767	93.4842	84.6908	0	6.12944	4.37402	11.6808	42.9614	86.5941	6.47473	5.53791	5.12058	ERF034	Ethylene-responsive transcription factor ERF034 OS=Arabidopsis thaliana GN=ERF034 PE=2 SV=2	TINY-like protein [Populus trichocarpa]	Ethylene-responsive transcription factor ERF034 [Source:UniProtKB/Swiss-Prot;Acc:Q8LBQ7]	0	NA
evm.TU.Contig33180.74	17.9711	37.711	43.1367	52.287	82.1916	40.9016	32.5022	42.192	21.7776	180.581	224.746	165.338	31.5381	29.5359	29.7667	229.853	268.035	322.597	ERF061	Ethylene-responsive transcription factor ERF061 OS=Arabidopsis thaliana GN=ERF061 PE=2 SV=1	PREDICTED: ethylene-responsive transcription factor ERF061 [Jatropha curcas]	Ethylene-responsive transcription factor ERF061 [Source:UniProtKB/Swiss-Prot;Acc:Q9C7W2]	0	hub_POD_turquoise
evm.TU.Contig14326.239	2103.67	2911.82	1116.65	2397.22	1484.15	871.017	1162.97	722.227	399.257	9317.49	19919.7	12171.1	1023.24	1844.65	673.81	10158.9	5308.64	13642.3	ERF105	Ethylene-responsive transcription factor ERF105 OS=Arabidopsis thaliana GN=ERF105 PE=2 SV=1	ethylene-responsive element-binding family protein [Populus trichocarpa]	Ethylene-responsive transcription factor ERF105 [Source:UniProtKB/Swiss-Prot;Acc:Q8VY90]	0	NA
evm.TU.Contig2712.1157	710.386	331.318	436.269	1525.18	735.028	278.874	289.473	176.214	53.2342	2084.89	5564.51	4311.03	91.11	65.3371	284.137	4932.93	886.065	6576.88	ERF105	Ethylene-responsive transcription factor ERF105 OS=Arabidopsis thaliana GN=ERF105 PE=2 SV=1	ethylene-responsive element-binding family protein [Populus trichocarpa]	Ethylene-responsive transcription factor ERF105 [Source:UniProtKB/Swiss-Prot;Acc:Q8VY90]	0	NA
evm.TU.Contig2712.1936	4.22849	43.0982	1.96076	13.2933	14.09	4.6479	7.10987	4.96376	0.806579	58.6301	39.8414	186.333	24.5296	15.2155	8.11819	65.5566	474.045	265.246	ERF118	Ethylene-responsive transcription factor ERF118 OS=Arabidopsis thaliana GN=ERF118 PE=2 SV=1	hypothetical protein POPTR_0015s06470g [Populus trichocarpa]	Ethylene-responsive transcription factor ERF118 [Source:UniProtKB/Swiss-Prot;Acc:Q9CA27]	0	hub_POD_turquoise
evm.TU.Contig29751.41	60.2559	123.01	59.8032	99.2566	49.315	29.7466	25.3924	24.8188	32.2632	323.638	504.658	879.177	24.5296	53.7017	51.4152	1338.65	1551.72	3088.74	ERF12	Ethylene-responsive transcription factor 12 OS=Arabidopsis thaliana GN=ERF12 PE=2 SV=1	PREDICTED: ethylene-responsive transcription factor 12 [Jatropha curcas]	Ethylene-responsive transcription factor 12 [Source:UniProtKB/Swiss-Prot;Acc:Q94ID6]	2	hub_POD_turquoise
evm.TU.Contig7167.361	2.11424	0	1.96076	2.65866	0	0.929581	3.04709	1.65459	1.61316	14.0712	5.10787	10.4976	0	1.79006	0	68.794	21.044	25.6029	ERF13	Ethylene-responsive transcription factor 13 OS=Arabidopsis thaliana GN=ERF13 PE=2 SV=2	hypothetical protein POPTR_0014s04610g [Populus trichocarpa]	Ethylene-responsive transcription factor 13 [Source:UniProtKB/Swiss-Prot;Acc:Q8L9K1]	1	NA
evm.TU.Contig2800.155	17.9711	100.563	22.5487	61.1492	70.4499	461.072	60.9417	38.8828	14.5184	2186.9	2626.47	2090.78	19.8573	7.16023	100.124	3854.08	1206.16	4538.89	ERF1A	Ethylene-responsive transcription factor 1A OS=Arabidopsis thaliana GN=ERF1A PE=1 SV=2	transcription factor [Bruguiera gymnorhiza]	Ethylene-responsive transcription factor 1A [Source:UniProtKB/Swiss-Prot;Acc:O80337]	0	hub_POD_turquoise
evm.TU.Contig33180.335	86.684	166.108	99.9988	52.287	118.591	88.3102	192.982	256.461	69.3658	1659.23	1832.7	761.954	60.74	120.829	74.4168	4487.8	636.859	2409.75	ERF1A	Ethylene-responsive transcription factor 1A OS=Arabidopsis thaliana GN=ERF1A PE=1 SV=2	transcription factor [Bruguiera gymnorhiza]	Ethylene-responsive transcription factor 1A [Source:UniProtKB/Swiss-Prot;Acc:O80337]	1	NA
evm.TU.Contig11642.1221	64.4844	82.605	84.3127	193.196	309.98	127.353	75.1614	38.0555	33.8763	617.961	751.878	613.237	7.00847	52.8067	40.591	468.609	493.981	1621.18	ERF1B	Ethylene-responsive transcription factor 1B OS=Arabidopsis thaliana GN=ERF1B PE=1 SV=2	ETHYLENE RESPONSE FACTOR 1 family protein [Populus trichocarpa]	Ethylene-responsive transcription factor 1B [Source:UniProtKB/Swiss-Prot;Acc:Q8LDC8]	0	NA
evm.TU.Contig5252.1285	0	0	0	0	0	0	0	0	0	3.5178	29.6256	51.6134	0	0	0	194.242	8.86065	304.163	ERF1B	Ethylene-responsive transcription factor 1B OS=Arabidopsis thaliana GN=ERF1B PE=1 SV=2	PREDICTED: ethylene-responsive transcription factor 1B-like [Populus euphratica]	Ethylene-responsive transcription factor 1B [Source:UniProtKB/Swiss-Prot;Acc:Q8LDC8]	0	NA
evm.TU.Contig5252.779	82.4555	105.052	84.3127	93.9393	147.945	79.0144	562.695	110.03	75.8184	59.8027	13.2805	13.9969	155.354	99.3482	253.017	37.2297	37.6578	49.1576	ERF1B	Ethylene-responsive transcription factor 1B OS=Arabidopsis thaliana GN=ERF1B PE=1 SV=2	hypothetical protein POPTR_0005s24470g [Populus trichocarpa]	Ethylene-responsive transcription factor 1B [Source:UniProtKB/Swiss-Prot;Acc:Q8LDC8]	0	NA
evm.TU.Contig5386.1316	230.452	355.56	405.877	596.426	422.7	259.353	273.222	213.442	162.929	1924.24	2471.19	2159.89	370.281	294.464	455.972	1351.6	1556.15	5475.95	ERF4	Ethylene-responsive transcription factor 4 OS=Arabidopsis thaliana GN=ERF4 PE=1 SV=1	ERF4 [Populus tomentosa]	Ethylene-responsive transcription factor 4 [Source:UniProtKB/Swiss-Prot;Acc:O80340]	1	NA
evm.TU.Contig5482.37	65.5415	79.9113	111.763	424.499	237.181	286.311	77.1928	67.0108	50.8145	344.745	285.019	503.012	131.993	90.3979	75.7698	365.013	224.839	423.984	ERG	GTP-binding protein ERG OS=Antirrhinum majus GN=ERG PE=2 SV=1	GTP-binding protein erg, putative [Ricinus communis]	GTP-binding protein ERG [Source:UniProtKB/Swiss-Prot;Acc:O82653]	0	hub_POD_blue/hub_SOD_blue
evm.TU.Contig10143.1153	0	0	2.94114	0	0	1.85916	0	0	0.806579	8.20821	26.5609	2.62441	0	0	0	20.2335	5.53791	16.3859	evm.TU.Contig10143.1153	BAHD acyltransferase At5g47980 OS=Arabidopsis thaliana GN=BAHD1 PE=2 SV=1	hypothetical protein JCGZ_24505 [Jatropha curcas]	HXXXD-type acyl-transferase family protein [Source:UniProtKB/TrEMBL;Acc:F4JBC7]	0	hub_POD_yellow/hub_SOD_yellow
evm.TU.Contig10143.1162	10303.8	13241	7680.3	8269.32	7984.33	8036.23	11932.4	10294	8962.7	2030.95	1588.55	3784.4	11833.8	9113.18	6761.1	410.336	1056.63	766.039	evm.TU.Contig10143.1162	NA	PREDICTED: uncharacterized protein LOC105137914 isoform X7 [Populus euphratica]	BEST Arabidopsis thaliana protein match is: dentin sialophosphoprotein-related (TAIR:AT5G64170.1); Has 183 Blast hits to 175 proteins in 44 species: Archae - 0; Bacteria - 4; Metazoa - 38; Fungi - 11; Plants - 120; Viruses - 0; Other Eukaryotes - 10 /.../ce: NCBI BLink). [Source:TAIR;Acc:AT3G54500]	1	hub_POD_blue/hub_SOD_blue
evm.TU.Contig10143.1232	0	1.79576	0	3.54488	2.34833	2.78874	5.07848	0.827294	0	9.38081	19.4099	9.62284	1.16808	5.37017	2.70606	182.102	54.2715	77.8329	evm.TU.Contig10143.1232	Auxin-responsive protein SAUR36 OS=Arabidopsis thaliana GN=SAUR36 PE=2 SV=1	PREDICTED: uncharacterized protein LOC105643149 [Jatropha curcas]	AT3g60690/T4C21_100 [Source:UniProtKB/TrEMBL;Acc:Q9LZZ4]	0	NA
evm.TU.Contig10143.1268	147.997	73.6262	123.528	47.8559	113.894	58.5636	153.37	201.86	99.2092	833.72	605.793	239.696	60.74	72.4973	83.888	169.962	1179.57	618.567	evm.TU.Contig10143.1268	NA	PREDICTED: uncharacterized protein LOC104877598 [Vitis vinifera]	None	1	NA
evm.TU.Contig10143.1298	1236.83	3112.05	1785.27	3683.13	4453.61	3060.18	1346.81	1313.74	1012.26	7476.51	6428.77	7834.74	1053.61	2106.9	1902.36	6530.57	7142.79	12893.6	evm.TU.Contig10143.1298	NA	PREDICTED: uncharacterized protein LOC105633052 [Jatropha curcas]	At5g55530 [Source:UniProtKB/TrEMBL;Acc:Q5HZ03]	0	hub_POD_turquoise
evm.TU.Contig10143.1343	25.3709	35.0173	39.2152	18.6106	15.2642	27.8874	78.2085	50.4649	66.946	2.3452	9.19417	10.4976	66.5804	78.7625	40.591	5.66539	5.53791	7.16882	evm.TU.Contig10143.1343	NA	PREDICTED: uncharacterized protein LOC105135610 isoform X1 [Populus euphratica]	None	3	NA
evm.TU.Contig10143.1344	47.5705	36.8131	40.1956	19.4968	23.4833	26.0283	55.8632	64.5289	99.2092	3.5178	11.2373	9.62284	67.7485	50.1216	32.4728	11.3308	3.32274	2.04823	evm.TU.Contig10143.1344	NA	hypothetical protein POPTR_0001s38050g [Populus trichocarpa]	None	1	hub_POD_blue/hub_SOD_blue
evm.TU.Contig10143.1345	90.9124	67.341	84.3127	45.1972	41.0958	57.634	76.1771	109.203	148.411	12.8986	28.6041	8.74803	81.7654	97.5581	71.7107	18.6148	11.0758	8.19293	evm.TU.Contig10143.1345	NA	hypothetical protein POPTR_0001s38050g [Populus trichocarpa]	None	0	hub_POD_blue/hub_SOD_blue
evm.TU.Contig10143.195	1635.37	2296.78	1345.08	881.789	941.681	789.214	1017.73	627.916	592.836	5173.52	7823.21	4598.84	812.982	1499.17	1117.6	11700.6	11328.3	10545.3	evm.TU.Contig10143.195	Calmodulin-binding protein 25 OS=Arabidopsis thaliana GN=CAMBP25 PE=1 SV=1	conserved hypothetical protein [Ricinus communis]	VQ motif-containing protein [Source:UniProtKB/TrEMBL;Acc:Q9LES0]	0	hub_POD_blue
evm.TU.Contig10143.237	1.05712	26.0385	2.94114	6.20354	1.17417	15.8029	11.1726	4.96376	1.61316	496.01	387.177	489.015	4.67231	25.0608	23.0015	2544.57	3200.91	2440.47	evm.TU.Contig10143.237	VQ motif-containing protein 22 OS=Arabidopsis thaliana GN=VQ22 PE=2 SV=1	PREDICTED: mental retardation GTPase activating protein homolog 4 [Populus euphratica]	VQ motif-containing protein [Source:TAIR;Acc:AT4G39720]	1	hub_POD_turquoise
evm.TU.Contig10143.249	223.053	21.5491	37.2544	47.8559	8.21916	126.423	55.8632	32.2644	14.5184	674.246	362.659	372.666	11.6808	52.8067	74.4168	686.321	1149.67	1702.08	evm.TU.Contig10143.249	NA	NA	None	2	hub_POD_turquoise
evm.TU.Contig10143.287	2096.27	3098.58	3795.05	712.521	1209.39	1085.75	3720.49	3817.13	3085.97	564.021	673.217	876.553	3699.3	3549.68	3704.6	420.048	755.37	599.108	evm.TU.Contig10143.287	Heavy metal-associated isoprenylated plant protein 26 OS=Arabidopsis thaliana GN=HIPP26 PE=1 SV=1	copper-binding family protein [Populus trichocarpa]	Heavy metal transport/detoxification superfamily protein [Source:UniProtKB/TrEMBL;Acc:B3H4U8]	0	hub_POD_blue/hub_SOD_blue
evm.TU.Contig10143.344	132.14	17.0597	75.4893	46.0834	31.7025	207.297	189.935	84.3839	55.6539	605.062	1505.8	579.12	16.3531	17.9006	246.252	3105.44	1385.58	2352.4	evm.TU.Contig10143.344	DNA-damage-repair/toleration protein DRT100 OS=Arabidopsis thaliana GN=DRT100 PE=2 SV=2	serine-threonine protein kinase, plant-type, putative [Ricinus communis]	Leucine-rich repeat (LRR) family protein [Source:TAIR;Acc:AT1G33590]	1	hub_POD_turquoise
evm.TU.Contig10143.40	7.39985	2.69364	1.96076	1.77244	1.17417	0.929581	3.04709	3.30917	0	8.20821	16.3452	15.7465	1.16808	1.79006	0	12.9495	35.4426	22.5306	evm.TU.Contig10143.40	Putative disease resistance protein At3g14460 OS=Arabidopsis thaliana GN=At3g14460 PE=3 SV=1	hypothetical protein JCGZ_24521 [Jatropha curcas]	Putative disease resistance protein At3g14460 [Source:UniProtKB/Swiss-Prot;Acc:Q9LRR5]	1	hub_POD_turquoise
evm.TU.Contig10143.420	43.342	52.077	34.3133	65.5803	42.27	26.9578	67.0359	19.855	10.4855	342.4	498.528	596.616	49.0593	29.5359	55.4743	798.01	766.446	1153.16	evm.TU.Contig10143.420	NA	hypothetical protein POPTR_0019s10670g [Populus trichocarpa]	None	0	hub_POD_turquoise
evm.TU.Contig10143.434	24.3138	13.4682	14.7057	1.77244	7.04499	18.5916	10.157	13.2367	4.83947	681.281	555.736	663.976	3.50423	17.0055	37.8849	1257.72	1856.31	1774.79	evm.TU.Contig10143.434	NA	ethylene responsive factor [Kandelia candel]	None	2	hub_POD_turquoise
evm.TU.Contig10143.435	1.05712	2.69364	0	0	0	3.71832	1.0157	0.827294	2.41974	199.342	242.113	194.206	2.33616	1.79006	13.5303	444.328	620.246	676.941	evm.TU.Contig10143.435	NA	ethylene responsive factor [Bruguiera gymnorhiza]	None	1	hub_POD_turquoise
evm.TU.Contig10143.449	7105.97	3388.6	1743.12	1373.64	1315.07	842.2	741.457	827.294	674.3	11186.6	11222	8888	602.728	732.134	761.757	9704.81	7119.53	9104.4	evm.TU.Contig10143.449	NA	PREDICTED: uncharacterized protein LOC105640939 [Jatropha curcas]	At1g18740/F6A14_15 [Source:UniProtKB/TrEMBL;Acc:Q9M9U5]	1	NA
evm.TU.Contig10143.466	229.395	439.063	229.409	334.105	254.794	244.48	247.83	139.813	70.9789	871.243	1147.23	1325.33	176.38	180.796	120.42	1396.92	1793.17	2293	evm.TU.Contig10143.466	Protein MKS1 OS=Arabidopsis thaliana GN=MKS1 PE=1 SV=2	VQ motif-containing family protein [Populus trichocarpa]	F16F4.1 protein [Source:UniProtKB/TrEMBL;Acc:Q9LMP5]	1	hub_POD_turquoise
evm.TU.Contig10143.472	41.2277	19.7534	4.9019	61.1492	16.4383	12.0846	174.7	23.1642	0.806579	240.383	377.982	213.452	81.7654	32.221	29.7667	500.982	2163.11	583.747	evm.TU.Contig10143.472	Pathogen-related protein OS=Hordeum vulgare PE=2 SV=2	putative pathogenesis-related family protein [Populus trichocarpa]	pathogenesis-related family protein [Source:TAIR;Acc:AT1G78780]	0	hub_POD_turquoise
evm.TU.Contig10143.50	265.337	395.965	217.644	283.59	147.945	51.1269	54.8475	52.1195	20.1645	2552.75	3324.2	3171.16	89.942	36.6962	25.7076	2011.21	4353.9	8697.82	evm.TU.Contig10143.50	NA	PREDICTED: uncharacterized protein LOC104432972 [Eucalyptus grandis]	At2g31940/F20M17.2 [Source:UniProtKB/TrEMBL;Acc:Q8RU85]	0	hub_POD_turquoise
evm.TU.Contig10143.542	10.5712	82.605	22.5487	1.77244	10.5675	20.4508	31.4865	25.6461	37.1026	160.646	343.249	500.388	33.8742	58.1769	79.8289	878.135	685.593	925.802	evm.TU.Contig10143.542	NA	Uncharacterized protein TCM_035113 [Theobroma cacao]	At1g21820 [Source:UniProtKB/TrEMBL;Acc:Q8VY47]	2	hub_POD_blue
evm.TU.Contig10143.601	2.11424	8.9788	1.96076	0	1.17417	0	2.03139	2.48188	4.03289	1741.31	1020.55	263.316	17.5212	6.2652	5.41213	1086.95	5804.83	1641.66	evm.TU.Contig10143.601	NA	hypothetical protein POPTR_0005s16430g [Populus trichocarpa]	None	0	hub_POD_turquoise
evm.TU.Contig10143.602	358.364	387.884	141.175	94.8255	90.4108	62.2819	95.4753	40.5374	12.9053	10840.7	18675.4	13420.4	57.2358	80.5526	79.8289	27091.9	19575.4	30884.3	evm.TU.Contig10143.602	NA	hypothetical protein [Bruguiera gymnorhiza]	None	0	hub_POD_turquoise
evm.TU.Contig10143.617	470.419	459.715	131.371	159.52	223.091	208.226	298.614	440.12	97.596	2414.39	1151.31	918.544	156.522	758.089	355.847	1808.07	2273.86	601.157	evm.TU.Contig10143.617	Uncharacterized WD repeat-containing protein C2A9.03 OS=Schizosaccharomyces pombe (strain 972 / ATCC 24843) GN=SPBC2A9.03 PE=3 SV=2	PREDICTED: uncharacterized WD repeat-containing protein C2A9.03 [Jatropha curcas]	At1g78070/F28K19_28 [Source:UniProtKB/TrEMBL;Acc:Q94JT6]	1	NA
evm.TU.Contig10143.622	77.1699	17.9576	26.4703	62.9216	50.4891	41.8311	30.4709	74.4564	11.2921	107.879	286.041	220.45	33.8742	31.326	48.7092	355.301	196.042	415.791	evm.TU.Contig10143.622	NA	conserved hypothetical protein [Ricinus communis]	At5g65170 [Source:UniProtKB/TrEMBL;Acc:Q9FJP8]	2	hub_POD_turquoise
evm.TU.Contig10143.661	2.11424	0.89788	0	0	0	0.929581	0	6.61835	0.806579	287.287	442.342	279.062	1.16808	1.79006	0	1073.19	435.279	430.129	evm.TU.Contig10143.661	NA	Uncharacterized protein TCM_034853 [Theobroma cacao]	None	2	hub_POD_turquoise
evm.TU.Contig10143.668	783.327	152.64	651.953	94.8255	93.9333	199.86	372.76	287.071	900.142	4486.37	6403.23	3895.5	60.74	285.514	1194.73	16081.6	7879.33	7618.4	evm.TU.Contig10143.668	NA	protein binding protein, putative [Ricinus communis]	None	1	hub_POD_turquoise
evm.TU.Contig10143.669	124.74	21.5491	53.9209	7.97598	2.34833	14.8733	24.3767	12.4094	58.8803	865.38	1764.26	430.403	3.50423	17.0055	79.8289	5567.46	1045.56	1646.78	evm.TU.Contig10143.669	NA	NA	None	2	NA
evm.TU.Contig10143.689	224.11	253.202	96.0773	80.646	99.8041	83.6623	320.96	263.907	140.345	38.6958	32.6904	31.4929	321.221	375.017	178.6	20.2335	108.543	16.3859	evm.TU.Contig10143.689	Dihydrofolate reductase OS=Schizosaccharomyces pombe (strain 972 / ATCC 24843) GN=dfr1 PE=2 SV=2	Uncharacterized protein TCM_034460 [Theobroma cacao]	INVOLVED IN: 10-formyltetrahydrofolate biosynthetic process, folic acid and derivative biosynthetic process; EXPRESSED IN: 24 plant structures; EXPRESSED DURING: 15 growth stages; CONTAINS InterPro DOMAIN/s: Serine hydrolase (InterPro:IPR005645); BE /.../bidopsis thaliana protein match is: alpha/beta-Hydrolases superfamily protein (TAIR:AT5G65400.1); Has 30201 Blast hits to 17322 proteins in 780 …	1	NA
evm.TU.Contig10143.702	1.05712	0	0	0	0	2.78874	3.04709	0	0	34.0054	15.3236	1.74961	0	0	4.0591	38.039	48.7336	19.4582	evm.TU.Contig10143.702	NA	conserved hypothetical protein [Ricinus communis]	Uncharacterized protein At1g58120/68103_m00121 [Source:UniProtKB/TrEMBL;Acc:Q9C6F6]	0	hub_POD_turquoise
evm.TU.Contig10143.834	5.28561	64.6474	1.96076	9.74842	15.2642	27.8874	33.5179	38.8828	0.806579	361.161	146.085	320.178	8.17654	29.5359	62.2395	1455.2	7107.35	1638.59	evm.TU.Contig10143.834	Isoflavone reductase-like protein OS=Olea europaea PE=1 SV=1	phenylcoumaran benzylic ether reductase [Eucalyptus globulus subsp. globulus]	Isoflavone reductase homolog P3 [Source:UniProtKB/Swiss-Prot;Acc:P52577]	1	NA
evm.TU.Contig10143.837	0	0.89788	0.98038	0	1.17417	2.78874	1.0157	10.7548	0	23.452	19.4099	24.4945	0	4.47514	2.70606	108.452	322.306	155.666	evm.TU.Contig10143.837	Isoflavone reductase-like protein OS=Olea europaea PE=1 SV=1	phenylcoumaran benzylic ether reductase [Eucalyptus globulus subsp. globulus]	Isoflavone reductase homolog P3 [Source:UniProtKB/Swiss-Prot;Acc:P52577]	0	hub_POD_turquoise
evm.TU.Contig10143.883	0	0.89788	2.94114	0	4.69666	6.50707	4.06278	0.827294	1.61316	132.504	144.042	166.213	1.16808	2.68509	1.35303	899.178	1880.67	911.464	evm.TU.Contig10143.883	NA	hypothetical protein POPTR_0014s03850g [Populus trichocarpa]	AT4g19390/T5K18_170 [Source:UniProtKB/TrEMBL;Acc:Q94JM4]	1	hub_POD_turquoise
evm.TU.Contig10143.982	0	0	0	0	2.34833	6.50707	7.10987	0	0	307.222	298.3	186.333	0	0	13.5303	3271.36	448.57	6543.08	evm.TU.Contig10143.982	Serpin-ZX OS=Arabidopsis thaliana GN=At1g47710 PE=1 SV=1	Protein Z, putative [Ricinus communis]	Serine protease inhibitor (SERPIN) family protein [Source:TAIR;Acc:AT1G47710]	3	NA
evm.TU.Contig10440.22	2.11424	33.2216	1.96076	19.4968	5.87083	2.78874	4.06278	3.30917	0	37.5232	30.6472	78.7323	10.5127	3.58012	4.0591	55.0352	256.959	177.172	evm.TU.Contig10440.22	NA	Uncharacterized protein TCM_034658 [Theobroma cacao]	None	1	hub_POD_turquoise
evm.TU.Contig10440.31	200.853	337.603	108.822	49.6283	113.894	52.9861	91.4126	97.6206	107.275	537.051	427.018	588.743	54.8996	44.7514	89.3001	1557.17	559.329	534.589	evm.TU.Contig10440.31	NA	hypothetical protein POPTR_0014s01490g [Populus trichocarpa]	At1g58420 [Source:UniProtKB/TrEMBL;Acc:Q9C647]	2	NA
evm.TU.Contig10440.75	0	0	0	0	0	0	0	0	0	1.1726	12.2589	6.12362	0	0	0	58.2726	115.188	234.523	evm.TU.Contig10440.75	NA	PREDICTED: uncharacterized protein LOC103961606 [Pyrus x bretschneideri]	None	1	NA
evm.TU.Contig10660.146	81.3983	92.4816	80.3912	100.143	71.6241	114.338	97.5067	82.7294	99.2092	1627.57	760.051	232.698	89.942	83.2377	112.302	1383.97	2678.13	825.438	evm.TU.Contig10660.146	NA	Uncharacterized protein TCM_016889 [Theobroma cacao]	At3g27880 [Source:UniProtKB/TrEMBL;Acc:Q9LK89]	0	hub_POD_turquoise
evm.TU.Contig10660.20	96.198	79.9113	71.5678	47.8559	146.771	65.0707	112.742	114.167	52.4276	864.207	1661.08	889.675	50.2273	104.718	152.893	1431.72	828.471	1442.98	evm.TU.Contig10660.20	NA	PREDICTED: uncharacterized protein LOC105632444 [Jatropha curcas]	Transmembrane protein, putative (DUF 3339) [Source:UniProtKB/TrEMBL;Acc:Q8LBX6]	0	hub_POD_yellow/hub_SOD_yellow
evm.TU.Contig10660.245	8.45697	7.18304	5.88228	19.4968	23.4833	18.5916	17.2668	22.3369	12.9053	91.4629	104.201	16.6213	10.5127	18.7956	39.2379	42.0857	320.091	66.5676	evm.TU.Contig10660.245	Uncharacterized protein At5g39865 OS=Arabidopsis thaliana GN=At5g39865 PE=2 SV=1	PREDICTED: uncharacterized protein At3g28850 [Populus euphratica]	Uncharacterized protein At5g39865 [Source:UniProtKB/Swiss-Prot;Acc:Q9FLE8]	0	NA
evm.TU.Contig10660.273	320.308	186.759	308.82	389.05	418.003	450.847	613.48	535.259	1169.54	119.605	173.668	43.7402	190.397	105.613	1086.48	238.756	25.4744	45.0611	evm.TU.Contig10660.273	NA	NA	NA	0	NA
evm.TU.Contig10660.353	1.05712	1.79576	6.86266	14.1795	11.7417	8.36623	3.04709	4.96376	0.806579	26.9698	23.4962	11.3724	2.33616	2.68509	4.0591	29.1363	36.5502	15.3618	evm.TU.Contig10660.353	NA	hypothetical protein VITISV_005164 [Vitis vinifera]	F22F7.17 protein [Source:UniProtKB/TrEMBL;Acc:Q9MA52]	0	hub_POD_turquoise
evm.TU.Contig10660.368	0	3.59152	11.7646	9.74842	18.7867	13.0141	4.06278	16.5459	1.61316	649.621	340.184	197.706	7.00847	9.84532	37.8849	1079.66	3822.26	366.634	evm.TU.Contig10660.368	NA	NA	None	0	NA
evm.TU.Contig10660.422	664.929	522.566	522.543	596.426	974.558	372.762	497.691	802.475	703.337	84.4273	74.5749	113.724	335.238	462.73	511.446	57.4632	108.543	52.23	evm.TU.Contig10660.422	NA	NA	None	0	NA
evm.TU.Contig10660.451	5.28561	73.6262	22.5487	14.1795	31.7025	31.6057	39.6121	13.2367	9.67895	422.137	902.05	1411.06	30.37	46.5415	81.1819	7218.51	1840.8	6158.01	evm.TU.Contig10660.451	NA	hypothetical protein POPTR_0005s15110g [Populus trichocarpa]	At2g47485 [Source:UniProtKB/TrEMBL;Acc:Q6DBG0]	0	NA
evm.TU.Contig10660.527	162.797	90.6859	90.195	29.2453	76.3208	39.0424	101.57	137.331	62.9132	1020.16	1411.82	559.874	73.5889	227.337	228.662	1594.4	1643.65	1228.94	evm.TU.Contig10660.527	NA	PREDICTED: uncharacterized protein LOC105643442 [Jatropha curcas]	At3g06890 [Source:UniProtKB/TrEMBL;Acc:Q9M910]	0	hub_POD_blue/hub_SOD_blue
evm.TU.Contig10660.595	33.8279	32.3237	16.6665	139.137	52.8375	159.888	19.2982	43.8466	19.3579	155.956	159.366	319.303	23.3616	22.3757	56.8274	72.0314	94.1444	230.426	evm.TU.Contig10660.595	Pyrimidine-specific ribonucleoside hydrolase RihA OS=Shewanella sp. (strain ANA-3) GN=rihA PE=3 SV=1	PREDICTED: uncharacterized protein LOC105631858 isoform X1 [Jatropha curcas]	AT5g18860/F17K4_110 [Source:UniProtKB/TrEMBL;Acc:Q8RY23]	0	NA
evm.TU.Contig10660.616	19.0282	3.59152	11.7646	6.20354	9.39333	14.8733	36.565	33.0917	20.9711	133.677	48.014	167.962	16.3531	5.37017	44.6501	97.9303	142.878	85.0017	evm.TU.Contig10660.616	Guanylate kinase 3, chloroplastic OS=Arabidopsis thaliana GN=GK3 PE=2 SV=1	conserved hypothetical protein [Ricinus communis]	ARM repeat superfamily protein [Source:UniProtKB/TrEMBL;Acc:Q93ZV0]	0	NA
evm.TU.Contig10660.68	10.5712	14.3661	11.7646	4.4311	4.69666	4.6479	8.12556	14.8913	4.83947	55.1123	46.9924	38.4914	9.34462	17.9006	4.0591	99.549	174.998	130.063	evm.TU.Contig10660.68	NA	PREDICTED: uncharacterized protein LOC105633366 [Jatropha curcas]	At5g40690 [Source:UniProtKB/TrEMBL;Acc:Q9FM29]	0	hub_POD_turquoise
evm.TU.Contig10660.689	385.849	351.071	519.602	490.966	540.116	416.452	574.883	606.406	237.134	53.9397	64.3592	74.3583	671.645	567.448	545.272	43.7044	93.0368	78.857	evm.TU.Contig10660.689	NA	hypothetical protein JCGZ_02186 [Jatropha curcas]	Heat shock protein [Source:UniProtKB/TrEMBL;Acc:Q8VY73]	0	hub_POD_turquoise
evm.TU.Contig10660.69	138.483	264.875	97.0576	200.286	217.221	136.648	170.637	200.205	54.8474	8142.54	2544.74	613.237	577.03	501.216	101.477	925.077	11936.4	945.26	evm.TU.Contig10660.69	NA	PREDICTED: uncharacterized protein LOC105140175 [Populus euphratica]	None	0	NA
evm.TU.Contig11518.34	5756.03	2573.32	5156.8	2832.36	1610.96	2388.09	5519.29	4662.63	5918.68	567.539	596.599	417.281	4832.34	3503.14	5110.4	397.387	891.603	364.586	evm.TU.Contig11518.34	Thaumatin-like protein 1 OS=Prunus persica PE=2 SV=1	Zeamatin precursor, putative [Ricinus communis]	Pathogenesis-related thaumatin superfamily protein [Source:UniProtKB/TrEMBL;Acc:Q8VYN5]	0	hub_POD_blue/hub_SOD_blue
evm.TU.Contig11518.4	1640.65	1393.51	2026.45	883.561	871.231	803.158	1923.73	1502.37	2305.2	309.567	115.438	314.929	3202.87	1993.23	2900.9	325.355	320.091	159.762	evm.TU.Contig11518.4	B-box zinc finger protein 19 OS=Arabidopsis thaliana GN=BBX19 PE=2 SV=1	B-box type zinc finger family protein [Theobroma cacao]	B-box type zinc finger family protein [Source:UniProtKB/TrEMBL;Acc:F4JUJ1]	2	NA
evm.TU.Contig11518.47	297.051	442.655	285.291	398.799	440.312	377.41	337.211	309.408	273.43	1682.68	1779.58	1728.61	407.659	400.973	286.843	1341.08	2504.24	2649.39	evm.TU.Contig11518.47	NA	Heat shock factor 4 [Gossypium arboreum]	At2g17787 [Source:UniProtKB/TrEMBL;Acc:Q0WS99]	0	hub_POD_turquoise
evm.TU.Contig11642.1246	63.4273	79.9113	78.4304	64.694	51.6633	40.9016	90.3969	69.4927	80.6579	4.69041	20.4315	32.3677	91.11	145.89	70.3577	22.6616	14.3986	15.3618	evm.TU.Contig11642.1246	Putative protein phosphatase 2C-like protein 44 OS=Arabidopsis thaliana GN=At3g23360 PE=5 SV=1	protein phosphatase 2c, putative [Ricinus communis]	Putative protein phosphatase 2C-like protein 44 [Source:UniProtKB/Swiss-Prot;Acc:Q9LW60]	1	NA
evm.TU.Contig11642.1283	267.452	553.992	159.802	88.622	88.0624	77.1552	110.711	50.4649	21.7776	1481	949.042	1382.19	182.22	122.619	127.185	2071.91	1823.08	2046.19	evm.TU.Contig11642.1283	NA	conserved hypothetical protein [Ricinus communis]	At4g21865 [Source:UniProtKB/TrEMBL;Acc:A0JPV5]	1	hub_POD_blue/hub_SOD_blue
evm.TU.Contig11642.1287	146.94	72.7283	48.0386	70.8976	32.8766	83.6623	95.4753	75.2837	123.407	344.745	381.047	362.169	82.9335	42.0664	109.596	670.135	430.849	635.977	evm.TU.Contig11642.1287	NA	hypothetical protein RCOM_1217340 [Ricinus communis]	Calcium-dependent lipid-binding (CaLB domain) family protein [Source:UniProtKB/TrEMBL;Acc:F4I5P7]	0	hub_POD_turquoise
evm.TU.Contig11642.1332	6272.96	5338.79	6941.09	2843.88	2302.54	2988.6	4393.9	3197.49	4852.38	841.928	649.721	1359.44	5171.08	3855.78	2384.04	679.037	1507.42	759.895	evm.TU.Contig11642.1332	Uncharacterized protein sll0005 OS=Synechocystis sp. (strain PCC 6803 / Kazusa) GN=sll0005 PE=3 SV=1	PREDICTED: uncharacterized aarF domain-containing protein kinase At1g79600, chloroplastic [Jatropha curcas]	AT3g24190/MUJ8_17 [Source:UniProtKB/TrEMBL;Acc:Q9LRN0]	1	hub_POD_blue/hub_SOD_blue
evm.TU.Contig11642.144	2.11424	0.89788	0.98038	0.88622	2.34833	0.929581	2.03139	0.827294	0	18.7616	13.2805	7.87323	1.16808	3.58012	1.35303	27.5176	14.3986	10.2412	evm.TU.Contig11642.144	NA	conserved hypothetical protein [Ricinus communis]	None	0	hub_POD_turquoise
evm.TU.Contig11642.1449	171.254	62.8516	92.1557	67.3527	48.1408	40.9016	39.6121	62.047	66.1395	375.232	435.191	225.699	49.0593	54.5968	98.7714	356.11	402.052	354.344	evm.TU.Contig11642.1449	NA	hypothetical protein CISIN_1g029074mg [Citrus sinensis]	RNA-binding (RRM/RBD/RNP motifs) family protein [Source:UniProtKB/TrEMBL;Acc:Q9LNE8]	1	hub_POD_turquoise
evm.TU.Contig11642.1500	68.7129	196.636	100.979	213.579	302.935	158.029	206.186	157.186	54.0408	737.566	911.244	933.415	183.388	229.127	189.425	1514.28	1308.05	1099.9	evm.TU.Contig11642.1500	NA	conserved hypothetical protein [Ricinus communis]	None	1	hub_POD_blue/hub_SOD_blue
evm.TU.Contig11642.1556	2.11424	0	0.98038	0.88622	0	3.71832	0	0	0	9.38081	20.4315	24.4945	1.16808	2.68509	0	11.3308	42.0881	15.3618	evm.TU.Contig11642.1556	NA	NA	None	3	hub_POD_turquoise
evm.TU.Contig11642.1557	75.0556	35.9152	46.0779	13.2933	25.8316	36.2537	30.4709	49.6376	57.2671	580.438	407.608	360.419	37.3785	89.5029	59.5334	477.511	1061.06	401.454	evm.TU.Contig11642.1557	Probable protein phosphatase 2C 42 OS=Arabidopsis thaliana GN=At3g17090 PE=2 SV=1	protein phosphatase 2c, putative [Ricinus communis]	Probable protein phosphatase 2C 42 [Source:UniProtKB/Swiss-Prot;Acc:Q0V7V2]	0	hub_POD_turquoise
evm.TU.Contig11642.1574	590.931	233.449	490.19	159.52	670.449	217.522	431.67	466.594	458.137	69.1835	103.179	38.4914	150.682	120.829	215.132	88.2182	80.8534	71.6882	evm.TU.Contig11642.1574	NA	NA	None	0	NA
evm.TU.Contig11642.1631	22.1995	0.89788	0.98038	0	2.34833	2.78874	1.0157	7.44564	3.22632	73.8739	54.1434	22.7449	1.16808	14.3205	4.0591	49.3698	108.543	94.2187	evm.TU.Contig11642.1631	NA	PREDICTED: uncharacterized protein LOC100253584 [Vitis vinifera]	Mediator of RNA polymerase II transcription subunit [Source:UniProtKB/TrEMBL;Acc:Q9ZU37]	1	hub_POD_turquoise
evm.TU.Contig11642.1632	0	0	4.9019	0	0	0	0	2.48188	1.61316	39.8684	50.0571	9.62284	4.67231	0	5.41213	613.481	111.866	243.74	evm.TU.Contig11642.1632	NA	conserved hypothetical protein [Ricinus communis]	Mediator of RNA polymerase II transcription subunit [Source:UniProtKB/TrEMBL;Acc:Q9ZU37]	2	NA
evm.TU.Contig11642.204	28.5423	14.3661	42.1564	63.8078	93.9333	61.3523	26.4081	56.256	53.2342	280.252	245.178	185.458	24.5296	31.326	69.0046	230.662	264.712	257.053	evm.TU.Contig11642.204	NA	PREDICTED: uncharacterized protein LOC103339895 [Prunus mume]	unknown protein; BEST Arabidopsis thaliana protein match is: unknown protein (TAIR:AT4G18692.1); Has 42 Blast hits to 42 proteins in 10 species: Archae - 0; Bacteria - 0; Metazoa - 0; Fungi - 0; Plants - 42; Viruses - 0; Other Eukaryotes - 0 (source /.../ BLink). [Source:TAIR;Acc:AT3G53630]	0	hub_POD_turquoise
evm.TU.Contig11642.222	52.8561	61.0558	88.2342	373.985	313.502	281.663	73.13	66.1835	53.2342	669.555	647.678	787.323	140.169	176.321	94.7123	537.403	486.228	505.914	evm.TU.Contig11642.222	Glutamate-rich WD repeat-containing protein 1 OS=Dictyostelium discoideum GN=grwd1 PE=3 SV=1	WD-repeat protein, putative [Ricinus communis]	Putative WD-40 repeat protein [Source:UniProtKB/TrEMBL;Acc:Q9ZUN8]	2	hub_POD_blue/hub_SOD_blue
evm.TU.Contig11642.257	158.568	19.7534	132.351	14.1795	9.39333	62.2819	66.0202	106.721	176.641	19.9342	35.7551	2.62441	95.7824	102.033	97.4183	22.6616	13.291	30.7235	evm.TU.Contig11642.257	Thaumatin-like protein OS=Oryza sativa subsp. japonica GN=Os11g0706600 PE=2 SV=1	PREDICTED: thaumatin-like protein [Jatropha curcas]	Pathogenesis-related thaumatin superfamily protein [Source:UniProtKB/TrEMBL;Acc:Q9LZL8]	1	NA
evm.TU.Contig11642.265	4.22849	4.4894	3.92152	8.8622	5.87083	6.50707	6.09417	5.79105	2.41974	273.216	509.765	174.086	8.17654	5.37017	2.70606	1338.65	942.552	856.162	evm.TU.Contig11642.265	NA	Avr9/Cf-9 rapidly elicited protein 137, putative [Theobroma cacao]	Similarity to unknown protein [Source:UniProtKB/TrEMBL;Acc:Q9LTD7]	1	hub_POD_turquoise
evm.TU.Contig11642.295	581.417	269.364	323.525	416.523	313.502	383.917	223.453	199.378	162.122	1011.96	1546.66	1523.03	234.784	317.735	304.432	3153.19	986.855	1346.71	evm.TU.Contig11642.295	NA	PREDICTED: uncharacterized protein LOC105121999 isoform X1 [Populus euphratica]	TIP41-like protein [Source:UniProtKB/TrEMBL;Acc:Q84JE0]	2	NA
evm.TU.Contig11642.301	5.28561	2.69364	15.6861	0	2.34833	10.2254	15.2354	19.855	19.3579	98.4985	136.891	72.6087	8.17654	8.05526	27.0606	696.033	941.444	508.986	evm.TU.Contig11642.301	NA	PREDICTED: uncharacterized protein LOC105646662 [Jatropha curcas]	Myosin-M heavy protein [Source:UniProtKB/TrEMBL;Acc:Q5S4W1]	0	hub_POD_turquoise
evm.TU.Contig11642.323	82.4555	0.89788	22.5487	24.8142	7.04499	44.6199	8.12556	19.855	8.87237	347.09	348.357	383.164	0	3.58012	16.2364	960.688	1443.18	1386.65	evm.TU.Contig11642.323	BAHD acyltransferase DCR OS=Arabidopsis thaliana GN=DCR PE=2 SV=1	PREDICTED: BAHD acyltransferase DCR [Jatropha curcas]	AT5g01210/F7J8_190 [Source:UniProtKB/TrEMBL;Acc:Q9LFB5]	1	hub_POD_turquoise
evm.TU.Contig11642.372	3.17136	8.9788	2.94114	7.97598	4.69666	2.78874	4.06278	10.7548	0.806579	25.7972	48.014	13.1221	2.33616	7.16023	2.70606	12.9495	38.7653	13.3135	evm.TU.Contig11642.372	NA	hypothetical protein POPTR_0006s10470g [Populus trichocarpa]	None	1	hub_POD_yellow/hub_SOD_yellow
evm.TU.Contig11642.399	65.5415	63.7495	67.6462	54.0594	78.6691	50.1974	102.585	85.2112	54.8474	608.58	560.844	542.378	59.572	93.978	110.949	895.941	727.681	918.633	evm.TU.Contig11642.399	NA	PREDICTED: uncharacterized protein LOC105139343 [Populus euphratica]	Uncharacterized protein MHF15.4 [Source:UniProtKB/TrEMBL;Acc:Q9FNI0]	0	hub_POD_blue/hub_SOD_blue
evm.TU.Contig11642.476	779.098	90.6859	86.2735	31.9039	42.27	23.2395	35.5493	68.6654	27.4237	892.35	591.491	692.844	67.7485	96.6631	33.8258	530.119	1527.35	1186.95	evm.TU.Contig11642.476	NA	PREDICTED: stress response protein NST1 [Jatropha curcas]	Sequence-specific DNA binding transcription factor [Source:UniProtKB/TrEMBL;Acc:Q8RWY5]	2	hub_POD_turquoise
evm.TU.Contig11642.481	439.762	871.842	689.207	181.675	346.379	365.325	1126.41	350.772	1011.45	107.879	57.2081	224.824	898.252	961.261	898.413	95.5023	223.731	168.979	evm.TU.Contig11642.481	NA	hypothetical protein POPTR_0006s11920g [Populus trichocarpa]	Sulfite exporter TauE/SafE family protein 4 [Source:UniProtKB/Swiss-Prot;Acc:Q8S9J0]	1	hub_POD_blue/hub_SOD_blue
evm.TU.Contig11642.562	693.472	387.884	499.014	192.31	230.136	202.649	793.258	743.737	732.374	125.468	119.524	84.8559	739.393	145.89	644.043	73.6501	81.961	94.2187	evm.TU.Contig11642.562	NA	PREDICTED: uncharacterized protein LOC105642198 isoform X2 [Jatropha curcas]	At2g42760 [Source:UniProtKB/TrEMBL;Acc:Q9SJI0]	1	hub_POD_blue/hub_SOD_blue
evm.TU.Contig11642.602	13.7426	5.38728	0.98038	4.4311	8.21916	2.78874	3.04709	5.79105	1.61316	68.0109	37.7982	11.3724	3.50423	9.84532	8.11819	80.9341	66.4549	61.447	evm.TU.Contig11642.602	NA	conserved hypothetical protein [Ricinus communis]	None	2	hub_POD_turquoise
evm.TU.Contig11642.638	3157.62	4755.17	4282.3	921.669	1821.13	894.257	2933.33	3306.69	2548.79	969.741	676.282	541.503	3456.34	1882.25	2336.69	301.884	515.025	432.177	evm.TU.Contig11642.638	Uncharacterized protein At1g01500 OS=Arabidopsis thaliana GN=At1g01500 PE=2 SV=1	hypothetical protein POPTR_0009s11860g [Populus trichocarpa]	Erythronate-4-phosphate dehydrogenase family protein [Source:UniProtKB/TrEMBL;Acc:Q8VYC6]	0	hub_POD_blue/hub_SOD_blue
evm.TU.Contig11642.661	12.6855	2.69364	4.9019	0.88622	0	3.71832	6.09417	2.48188	10.4855	496.01	447.449	103.227	3.50423	4.47514	4.0591	306.74	273.573	213.016	evm.TU.Contig11642.661	UPF0496 protein At4g34320 OS=Arabidopsis thaliana GN=At4g34320 PE=2 SV=1	PREDICTED: UPF0496 protein At4g34320-like [Populus euphratica]	UPF0496 protein At4g34320 [Source:UniProtKB/Swiss-Prot;Acc:Q9SYZ7]	2	hub_POD_yellow/hub_SOD_yellow
evm.TU.Contig11642.672	78.227	39.5067	87.2538	234.848	186.692	158.958	127.978	128.231	90.3368	1281.65	2891.05	1702.37	64.2443	42.0664	127.185	1128.22	300.155	1318.04	evm.TU.Contig11642.672	NA	NA	None	2	NA
evm.TU.Contig11642.705	173.368	240.632	126.469	223.327	241.878	199.86	279.316	162.977	89.5303	912.284	1760.17	1774.1	225.439	244.343	361.26	3106.25	1762.16	5174.86	evm.TU.Contig11642.705	NA	Uncharacterized protein TCM_007020 [Theobroma cacao]	At2g15760 [Source:UniProtKB/TrEMBL;Acc:Q9ZQD8]	0	hub_POD_turquoise
evm.TU.Contig11642.720	175.482	361.846	259.801	70.0114	247.749	86.451	289.473	170.422	55.6539	1452.85	964.366	3480.84	223.103	358.907	182.659	2607.7	4037.13	7356.23	evm.TU.Contig11642.720	NA	hypothetical protein POPTR_0009s10560g [Populus trichocarpa]	Uncharacterized protein At4g34420 [Source:UniProtKB/TrEMBL;Acc:Q67YQ7]	0	hub_POD_turquoise
evm.TU.Contig11642.733	3.17136	0	5.88228	7.08976	7.04499	3.71832	2.03139	2.48188	3.22632	92.6355	78.6612	56.8622	5.84039	7.16023	9.47123	119.783	111.866	61.447	evm.TU.Contig11642.733	NA	PREDICTED: uncharacterized protein LOC105629828 [Jatropha curcas]	None	1	hub_POD_turquoise
evm.TU.Contig11642.752	139.54	20.6512	36.2741	91.2806	12.9158	47.4086	21.3296	40.5374	12.0987	2.3452	8.17259	8.74803	28.0339	15.2155	21.6485	1.61868	3.32274	7.16882	evm.TU.Contig11642.752	Uncharacterized protein At4g06744 OS=Arabidopsis thaliana GN=At4g06744 PE=2 SV=1	hypothetical protein POPTR_0001s30990g [Populus trichocarpa]	Uncharacterized protein At4g06744 [Source:UniProtKB/Swiss-Prot;Acc:Q8W3M4]	1	NA
evm.TU.Contig11642.775	9.51409	2.69364	10.7842	31.0177	12.9158	15.8029	1.0157	5.79105	3.22632	30.4876	25.5393	6.99843	0	2.68509	2.70606	63.938	12.1834	27.6512	evm.TU.Contig11642.775	Zinc finger protein 1 OS=Arabidopsis thaliana GN=ZFP1 PE=2 SV=1	PREDICTED: zinc finger protein 4-like [Jatropha curcas]	C2H2 and C2HC zinc fingers superfamily protein [Source:UniProtKB/TrEMBL;Acc:Q9LEU3]	2	NA
evm.TU.Contig11642.800	0	0	0	2.65866	3.5225	0	0	0	0	24.6246	20.4315	8.74803	0	3.58012	1.35303	11.3308	55.3791	24.5788	evm.TU.Contig11642.800	NA	conserved hypothetical protein [Ricinus communis]	None	1	hub_POD_turquoise
evm.TU.Contig11642.821	2601.58	2222.25	2702.91	1495.05	1271.62	1696.49	3554.93	2251.07	2863.36	785.643	499.55	792.572	3966.79	2851.56	4193.05	539.831	811.857	598.084	evm.TU.Contig11642.821	NA	PREDICTED: uncharacterized protein LOC105650827 [Jatropha curcas]	F2J10.10 protein [Source:UniProtKB/TrEMBL;Acc:Q9LPM3]	0	hub_POD_blue/hub_SOD_blue
evm.TU.Contig11642.866	0	1.79576	0.98038	0	0	0	0	0.827294	0	10.5534	13.2805	5.24882	0	1.79006	0	34.8017	3.32274	10.2412	evm.TU.Contig11642.866	Probable glycosyltransferase At5g03795 OS=Arabidopsis thaliana GN=At5g03795 PE=3 SV=2	PREDICTED: probable glycosyltransferase At5g03795 [Eucalyptus grandis]	Exostosin family protein [Source:UniProtKB/TrEMBL;Acc:Q9SZK4]	0	NA
evm.TU.Contig12381.10	8.45697	14.3661	7.84304	27.4728	2.34833	13.0141	41.6435	34.7463	50.8145	3.5178	9.19417	6.99843	109.799	56.3868	27.0606	2.42802	3.32274	6.1447	evm.TU.Contig12381.10	NA	PREDICTED: BAG family molecular chaperone regulator 6 [Jatropha curcas]	None	1	NA
evm.TU.Contig12381.11	21.1424	26.9364	20.588	38.1074	28.18	28.817	51.8004	82.7294	83.0776	11.726	9.19417	9.62284	174.044	76.9725	33.8258	3.23736	4.43033	14.3376	evm.TU.Contig12381.11	NA	NA	None	0	NA
evm.TU.Contig12381.114	0	0	0	0	0	0	2.03139	0	0	55.1123	131.783	82.2315	0	0	0	801.248	47.626	1043.58	evm.TU.Contig12381.114	NA	NA	None	0	NA
evm.TU.Contig12381.12	51.7989	68.2389	70.5874	68.2389	56.36	69.7186	85.3184	124.921	153.25	28.1424	17.3668	28.8685	260.481	127.094	74.4168	7.28407	16.6137	25.6029	evm.TU.Contig12381.12	NA	PREDICTED: BAG family molecular chaperone regulator 6 [Populus euphratica]	None	0	NA
evm.TU.Contig12381.124	0	0	0	0	0	0.929581	0	0	0	14.0712	30.6472	1.74961	0	0	0	8.90275	25.4744	1.02412	evm.TU.Contig12381.124	NA	hypothetical protein POPTR_0001s38930g [Populus trichocarpa]	unknown protein; FUNCTIONS IN: molecular_function unknown; INVOLVED IN: biological_process unknown; LOCATED IN: endomembrane system; BEST Arabidopsis thaliana protein match is: unknown protein (TAIR:AT1G06135.1); Has 30201 Blast hits to 17322 protei /.../780 species: Archae - 12; Bacteria - 1396; Metazoa - 17338; Fungi - 3422; Plants - 5037; Viruses - 0; Other Eukaryotes - 2996 (source: NCBI BLin…	0	hub_POD_yellow/hub_SOD_yellow
evm.TU.Contig12381.13	29.5994	33.2216	30.3918	33.6764	32.8766	30.6762	46.722	66.1835	89.5303	4.69041	2.04315	8.74803	84.1016	64.4421	39.2379	4.04671	3.32274	10.2412	evm.TU.Contig12381.13	NA	NA	None	0	NA
evm.TU.Contig12381.14	41.2277	58.3622	30.3918	31.9039	57.5341	46.479	45.7063	106.721	75.8184	9.38081	15.3236	20.1205	119.144	65.3371	52.7683	4.85605	4.43033	11.2653	evm.TU.Contig12381.14	NA	NA	None	0	NA
evm.TU.Contig12381.234	48.6276	123.907	40.1956	36.335	37.5733	34.3945	29.4552	19.0278	7.25921	506.564	444.385	331.551	16.3531	17.0055	43.297	1337.84	2556.3	1168.52	evm.TU.Contig12381.234	NA	hypothetical protein B456_004G083300 [Gossypium raimondii]	None	1	hub_POD_turquoise
evm.TU.Contig12381.316	2.11424	15.264	5.88228	16.8382	22.3091	9.29581	19.2982	9.10023	5.64605	222.794	180.819	91.8544	11.6808	7.16023	14.8834	447.566	365.502	137.232	evm.TU.Contig12381.316	Stress-related protein OS=Vitis riparia GN=SRP PE=2 SV=1	PREDICTED: stress-related protein [Vitis vinifera]	REF/SRPP-like protein At3g05500 [Source:UniProtKB/Swiss-Prot;Acc:Q9MA63]	0	hub_POD_turquoise
evm.TU.Contig12381.332	46.5133	86.1965	93.1361	54.9456	28.18	90.1693	88.3655	67.8381	80.6579	406.893	388.198	498.638	174.044	58.1769	87.9471	499.364	536.069	1287.31	evm.TU.Contig12381.332	NA	NA	NA	0	hub_POD_turquoise
evm.TU.Contig12381.419	60.2559	182.27	34.3133	42.5385	95.1074	55.7749	51.8004	67.0108	20.9711	420.964	375.939	587.868	65.4123	155.735	147.481	1186.49	1054.42	609.349	evm.TU.Contig12381.419	NA	NA	NA	0	hub_POD_turquoise
evm.TU.Contig12381.458	15.8568	20.6512	12.7449	106.346	120.939	80.8735	26.4081	24.8188	16.1316	170.027	136.891	115.474	24.5296	84.1327	78.4759	161.059	163.922	88.074	evm.TU.Contig12381.458	NA	NA	None	0	hub_POD_blue/hub_SOD_blue
evm.TU.Contig12381.481	2414.47	1399.79	551.954	96.598	130.332	52.0565	123.915	71.1472	59.6868	8377.06	7159.19	6889.95	36.2104	19.6906	59.5334	7596.48	6151.51	7105.32	evm.TU.Contig12381.481	NA	conserved hypothetical protein [Ricinus communis]	Putative uncharacterized protein [Source:UniProtKB/TrEMBL;Acc:Q8GYA5]	0	hub_POD_turquoise
evm.TU.Contig12381.8	19.0282	32.3237	33.3329	36.335	28.18	38.1128	75.1614	70.32	91.95	5.86301	12.2589	20.1205	179.884	102.033	54.1213	7.28407	6.64549	14.3376	evm.TU.Contig12381.8	NA	PREDICTED: BAG family molecular chaperone regulator 6 [Jatropha curcas]	None	1	NA
evm.TU.Contig12381.9	12.6855	17.9576	12.7449	14.1795	4.69666	10.2254	32.5022	52.9468	39.5224	7.03561	5.10787	6.12362	110.967	45.6465	13.5303	0.809341	2.21516	5.12058	evm.TU.Contig12381.9	NA	IQ domain-containing family protein [Populus trichocarpa]	None	1	NA
evm.TU.Contig14326.1005	154.34	38.6088	54.9013	33.6764	41.0958	39.0424	21.3296	129.058	53.2342	1.1726	2.04315	15.7465	36.2104	14.3205	24.3546	0.809341	3.32274	2.04823	evm.TU.Contig14326.1005	Uncharacterized RING finger protein P4H10.07 OS=Schizosaccharomyces pombe (strain 972 / ATCC 24843) GN=SPBP4H10.07 PE=1 SV=1	zinc finger family protein [Populus trichocarpa]	AT5g20880/F22D1_50 [Source:UniProtKB/TrEMBL;Acc:Q93ZD8]	1	NA
evm.TU.Contig14326.104	12547	5759.9	12039.1	2931.61	2484.53	2524.74	13340.1	7195.8	10990.4	2226.77	1155.4	897.548	11763.7	7129.8	10339.9	1031.91	1376.72	1102.97	evm.TU.Contig14326.104	NA	hypothetical protein POPTR_0015s12900g [Populus trichocarpa]	Transmembrane protein [Source:UniProtKB/TrEMBL;Acc:Q9FHB8]	0	hub_POD_blue/hub_SOD_blue
evm.TU.Contig14326.1074	321.365	37.711	207.841	73.5562	70.4499	106.902	120.868	64.5289	537.182	871.243	1473.11	1032.27	44.3869	152.155	338.258	2655.45	1502.99	3304.82	evm.TU.Contig14326.1074	NA	hypothetical protein AALP_AA8G241500 [Arabis alpina]	None	1	hub_POD_turquoise
evm.TU.Contig14326.171	6.34273	0.89788	0	0.88622	0	0.929581	0	0	0	38.6958	101.136	158.339	0	0	8.11819	256.561	130.695	442.418	evm.TU.Contig14326.171	NA	PREDICTED: uncharacterized protein LOC105129591 [Populus euphratica]	Gb [Source:UniProtKB/TrEMBL;Acc:Q9FLH9]	0	hub_POD_turquoise
evm.TU.Contig14326.211	6.34273	6.28516	11.7646	5.31732	4.69666	9.29581	15.2354	19.0278	15.325	126.641	35.7551	38.4914	4.67231	16.1105	18.9425	41.2764	126.264	17.41	evm.TU.Contig14326.211	Aldo-keto reductase family 4 member C9 OS=Arabidopsis thaliana GN=AKR4C9 PE=1 SV=1	aldo/keto reductase family protein [Populus trichocarpa]	Aldo/keto reductase family protein [Source:UniProtKB/TrEMBL;Acc:Q9FJK0]	0	NA
evm.TU.Contig14326.233	1.05712	0	0	0	0	0	0	0.827294	0	10.5534	14.302	7.87323	0	0	1.35303	30.755	18.8289	3.07235	evm.TU.Contig14326.233	Ankyrin repeat-containing protein At2g01680 OS=Arabidopsis thaliana GN=At2g01680 PE=2 SV=1	ankyrin repeat-containing protein, putative [Ricinus communis]	Ankyrin repeat family protein [Source:UniProtKB/TrEMBL;Acc:Q9LU58]	0	NA
evm.TU.Contig14326.24	4.22849	0.89788	0	1.77244	0	1.85916	0	0.827294	0	58.6301	54.1434	23.6197	2.33616	1.79006	1.35303	16.9962	6.64549	27.6512	evm.TU.Contig14326.24	NA	NA	None	3	hub_POD_yellow/hub_SOD_yellow
evm.TU.Contig14326.293	594.102	469.591	459.798	173.699	177.299	242.621	402.215	495.549	441.199	3452.14	3337.48	2504.56	301.364	655.161	558.802	6575.09	7789.62	7413.58	evm.TU.Contig14326.293	PREDICTED: uncharacterized protein LOC105648741 [Jatropha curcas]	PREDICTED: uncharacterized protein LOC105648741 [Jatropha curcas]	ARM repeat superfamily protein [Source:UniProtKB/TrEMBL;Acc:Q9FI58]	0	hub_POD_turquoise
evm.TU.Contig14326.3	94.0838	149.946	110.783	297.77	318.199	295.607	142.197	164.631	153.25	19.9342	18.3883	45.4898	165.867	135.149	62.2395	16.1868	4.43033	21.5065	evm.TU.Contig14326.3	NA	NA	None	1	NA
evm.TU.Contig14326.334	1019.07	687.776	931.361	451.972	589.431	454.565	777.007	780.965	523.47	131.331	205.336	91.8544	919.277	724.078	893.001	220.95	110.758	116.749	evm.TU.Contig14326.334	F-box protein At1g67340 OS=Arabidopsis thaliana GN=At1g67340 PE=1 SV=1	conserved hypothetical protein [Ricinus communis]	F-box protein At1g67340 [Source:UniProtKB/Swiss-Prot;Acc:Q9FYF9]	2	hub_POD_blue/hub_SOD_blue
evm.TU.Contig14326.440	442.934	829.641	428.426	241.938	180.822	231.466	428.623	259.77	306.5	2981.93	1950.18	1524.78	600.392	833.272	363.966	1257.72	3354.86	1955.04	evm.TU.Contig14326.440	NA	PREDICTED: uncharacterized protein LOC100243388 [Vitis vinifera]	At5g62770 [Source:UniProtKB/TrEMBL;Acc:Q9FM16]	0	hub_POD_turquoise
evm.TU.Contig14326.477	3.17136	8.08092	4.9019	16.8382	15.2642	0.929581	7.10987	4.13647	0	37.5232	36.7767	40.241	3.50423	4.47514	2.70606	24.2802	26.582	15.3618	evm.TU.Contig14326.477	NA	hypothetical protein POPTR_0012s07750g [Populus trichocarpa]	CDP-diacylglycerol-glycerol-3-phosphate 3-phosphatidyltransferase [Source:UniProtKB/TrEMBL;Acc:Q8VYY6]	1	hub_POD_blue/hub_SOD_blue
evm.TU.Contig14326.500	25.3709	13.4682	21.5684	30.1315	17.6125	32.5353	15.2354	7.44564	20.9711	100.844	81.7259	82.2315	39.7146	24.1658	18.9425	133.541	230.377	112.653	evm.TU.Contig14326.500	DnaJ homolog subfamily A member 1 homolog OS=Dictyostelium discoideum GN=dnaja1 PE=3 SV=1	PREDICTED: dnaJ homolog subfamily B member 1 [Jatropha curcas]	DNAJ heat shock family protein [Source:UniProtKB/TrEMBL;Acc:Q9SU57]	0	hub_POD_turquoise
evm.TU.Contig14326.544	132.14	82.605	196.076	267.638	83.3658	244.48	231.578	148.913	152.443	37.5232	20.4315	92.7292	210.254	253.293	572.333	14.5681	4.43033	48.1335	evm.TU.Contig14326.544	NA	conserved hypothetical protein [Ricinus communis]	Transmembrane protein [Source:UniProtKB/TrEMBL;Acc:Q9SN87]	1	NA
evm.TU.Contig14326.639	1.05712	4.4894	0.98038	0.88622	2.34833	0	0	1.65459	0	17.589	29.6256	17.4961	0	0	0	127.876	60.917	76.8088	evm.TU.Contig14326.639	NA	ATP-binding cassette transporter, putative [Ricinus communis]	None	2	hub_POD_turquoise
evm.TU.Contig14326.731	9992.97	12028.9	5647.97	13593.7	6106.84	4037.17	13868.3	6352.79	4739.46	1382.5	1405.69	2186.13	66471.8	10453.9	17506.9	2139.09	2258.36	4766.24	evm.TU.Contig14326.731	Leucoanthocyanidin reductase OS=Desmodium uncinatum GN=LAR PE=1 SV=1	hypothetical protein POPTR_0015s03360g [Populus trichocarpa]	NAD(P)-binding Rossmann-fold superfamily protein [Source:TAIR;Acc:AT1G75290]	0	NA
evm.TU.Contig14326.835	54.9703	99.6647	55.8817	22.1555	41.0958	42.7607	31.4865	14.064	6.45263	193.479	541.434	531.006	5.84039	48.3316	63.5925	1731.18	1933.84	2125.04	evm.TU.Contig14326.835	NA	hypothetical protein [Bruguiera gymnorhiza]	None	0	hub_POD_turquoise
evm.TU.Contig14326.902	285.423	131.988	302.937	95.7117	163.209	193.353	252.908	144.776	125.826	1138.6	555.736	613.237	95.7824	27.7459	300.373	1480.29	544.93	1045.62	evm.TU.Contig14326.902	Protein SRG1 OS=Arabidopsis thaliana GN=SRG1 PE=2 SV=1	PREDICTED: leucoanthocyanidin dioxygenase-like [Populus euphratica]	Probable 2-oxoglutarate-dependent dioxygenase At5g05600 [Source:UniProtKB/Swiss-Prot;Acc:Q9FFF6]	1	hub_POD_turquoise
evm.TU.Contig14326.915	115.226	61.9537	32.3525	51.4007	28.18	60.4228	21.3296	17.3732	3.22632	1003.75	1093.08	1976.18	12.8489	22.3757	17.5894	3173.43	2196.33	3049.82	evm.TU.Contig14326.915	NA	PREDICTED: uncharacterized protein LOC103437252 [Malus domestica]	Alpha/beta hydrolase related protein [Source:UniProtKB/TrEMBL;Acc:Q8GZ10]	2	hub_POD_turquoise
evm.TU.Contig14326.97	114.169	162.516	41.176	69.1251	75.1466	46.479	79.2242	62.8743	27.4237	1455.2	698.757	281.687	80.5973	83.2377	100.124	307.55	835.116	474.166	evm.TU.Contig14326.97	NA	hypothetical protein PRUPE_ppa009523mg [Prunus persica]	Calcium-dependent lipid-binding (CaLB domain) family protein [Source:UniProtKB/TrEMBL;Acc:Q9FF85]	0	hub_POD_yellow/hub_SOD_yellow
evm.TU.Contig14326.98	36.9992	32.3237	10.7842	16.8382	15.2642	17.662	16.2511	9.92752	2.41974	395.167	192.056	53.363	11.6808	5.37017	13.5303	76.8874	181.643	101.388	evm.TU.Contig14326.98	NA	hypothetical protein L484_003038 [Morus notabilis]	Calcium-dependent lipid-binding (CaLB domain) family protein [Source:UniProtKB/TrEMBL;Acc:Q9FF85]	0	hub_POD_yellow/hub_SOD_yellow
evm.TU.Contig14326.983	90.9124	86.1965	67.6462	74.4425	117.417	64.1411	187.904	129.058	129.859	12808.3	8274.75	468.02	190.397	488.686	450.56	942.073	24727.9	5499.51	evm.TU.Contig14326.983	NA	PREDICTED: uncharacterized protein LOC105638015 [Jatropha curcas]	unknown protein; FUNCTIONS IN: molecular_function unknown; INVOLVED IN: biological_process unknown; LOCATED IN: endomembrane system; EXPRESSED IN: 11 plant structures; EXPRESSED DURING: LP.04 four leaves visible, 4 anthesis, petal differentiation an /.../nsion stage; BEST Arabidopsis thaliana protein match is: unknown protein (TAIR:AT3G43110.1); Has 30201 Blast hits to 17322 proteins in 780 speci…	1	NA
evm.TU.Contig160523.2	0	0	0	0	1.17417	10.2254	0	0	0	18.7616	6.12944	10.4976	0	2.68509	2.70606	12.9495	6.64549	35.8441	evm.TU.Contig160523.2	Isoeugenol synthase 1 OS=Petunia hybrida GN=IGS1 PE=1 SV=1	hypothetical protein POPTR_0007s02420g [Populus trichocarpa]	Isoflavone reductase homolog P3 [Source:UniProtKB/Swiss-Prot;Acc:P52577]	0	NA
evm.TU.Contig16183.21	11.6283	1.79576	9.8038	0	1.17417	0.929581	5.07848	5.79105	11.2921	58.6301	54.1434	16.6213	2.33616	1.79006	1.35303	75.2687	58.7018	34.82	evm.TU.Contig16183.21	Non-classical arabinogalactan protein 30 OS=Arabidopsis thaliana GN=AGP30 PE=2 SV=1	PREDICTED: proline-rich protein 3-like [Populus euphratica]	At5g05500 [Source:UniProtKB/TrEMBL;Acc:Q9FFG5]	0	hub_POD_turquoise
evm.TU.Contig16184.144	1.05712	0	0	0	2.34833	0.929581	2.03139	0	0	28.1424	43.9277	68.2347	0	3.58012	14.8834	207.191	88.6065	214.04	evm.TU.Contig16184.144	Probable calcium-binding protein CML49 OS=Arabidopsis thaliana GN=CML49 PE=2 SV=1	PREDICTED: probable calcium-binding protein CML49 [Jatropha curcas]	Calcium-binding EF-hand family protein [Source:UniProtKB/TrEMBL;Acc:A0A1I9LRS6]	0	hub_POD_turquoise
evm.TU.Contig16184.66	1585.68	2743.02	3302.9	1005.86	981.603	1380.43	3084.67	2246.1	2614.93	738.739	457.665	779.45	2808.06	1959.22	3515.18	250.086	945.874	421.936	evm.TU.Contig16184.66	Protein LURP-one-related 8 OS=Arabidopsis thaliana GN=At2g38640 PE=2 SV=1	PREDICTED: protein LURP-one-related 8 [Jatropha curcas]	Protein LURP-one-related 8 [Source:UniProtKB/Swiss-Prot;Acc:Q9ZVI6]	0	hub_POD_blue/hub_SOD_blue
evm.TU.Contig16184.72	386.906	470.489	552.934	337.65	311.154	477.805	672.39	560.078	810.612	111.397	50.0571	117.224	595.72	443.039	1813.06	124.639	55.3791	55.3023	evm.TU.Contig16184.72	NA	hypothetical protein CISIN_1g028279mg [Citrus sinensis]	Late embryogenesis abundant (LEA) hydroxyproline-rich glycoprotein family [Source:UniProtKB/TrEMBL;Acc:Q3EBB9]	1	NA
evm.TU.Contig16184.82	6.34273	10.7746	4.9019	9.74842	4.69666	3.71832	1.0157	3.30917	4.83947	17.589	22.4746	48.1142	3.50423	3.58012	8.11819	40.4671	44.3033	45.0611	evm.TU.Contig16184.82	Pentatricopeptide repeat-containing protein At2g26790, mitochondrial OS=Arabidopsis thaliana GN=At2g26790 PE=3 SV=1	pentatricopeptide repeat-containing protein, putative [Ricinus communis]	Pentatricopeptide repeat-containing protein At2g26790, mitochondrial [Source:UniProtKB/Swiss-Prot;Acc:O81028]	0	hub_POD_blue/hub_SOD_blue
evm.TU.Contig191.1	2.11424	9.87668	0	10.6346	5.87083	0	2.03139	4.13647	2.41974	24.6246	17.3668	38.4914	5.84039	8.95029	2.70606	31.5643	32.1199	63.4952	evm.TU.Contig191.1	Cytochrome c biogenesis CcmF C-terminal-like mitochondrial protein OS=Arabidopsis thaliana GN=CCMFC PE=1 SV=2	PREDICTED: putative cytochrome c biogenesis ccmF-like mitochondrial protein [Nicotiana sylvestris]	None	0	hub_POD_turquoise
evm.TU.Contig198.1	1.05712	4.4894	0	0.88622	1.17417	0	2.03139	0.827294	0	11.726	15.3236	17.4961	1.16808	1.79006	1.35303	10.5214	36.5502	26.627	evm.TU.Contig198.1	NA	NA	None	1	hub_POD_turquoise
evm.TU.Contig202344.2	0	0.89788	0	0	1.17417	0	0	0	0	3.5178	5.10787	11.3724	1.16808	0	0	29.9456	5.53791	18.4341	evm.TU.Contig202344.2	BTB/POZ domain-containing protein At5g41330 OS=Arabidopsis thaliana GN=At5g41330 PE=2 SV=1	potassium channel tetramerization domain-containing protein, putative [Ricinus communis]	BTB/POZ domain-containing protein At5g41330 [Source:UniProtKB/Swiss-Prot;Acc:Q9FN67]	0	NA
evm.TU.Contig2581.101	471.476	496.528	553.915	203.831	239.53	128.282	461.126	270.525	335.537	4417.19	2548.83	3810.64	342.247	243.448	197.543	4292.75	15716.6	7448.4	evm.TU.Contig2581.101	NA	PREDICTED: uncharacterized protein LOC105649473 [Jatropha curcas]	Protein of unknown function (DUF761) [Source:TAIR;Acc:AT1G61260]	1	hub_POD_turquoise
evm.TU.Contig2581.116	232.567	42.2004	552.934	58.4905	72.7983	130.141	218.374	268.87	522.663	93.8081	58.2297	13.1221	45.555	109.194	592.628	87.4089	27.6895	32.7717	evm.TU.Contig2581.116	NA	PREDICTED: uncharacterized protein At5g65660 [Jatropha curcas]	unknown protein; BEST Arabidopsis thaliana protein match is: unknown protein (TAIR:AT1G09812.1); Has 270 Blast hits to 255 proteins in 62 species: Archae - 0; Bacteria - 2; Metazoa - 93; Fungi - 14; Plants - 126; Viruses - 0; Other Eukaryotes - 35 ( /.../: NCBI BLink). [Source:TAIR;Acc:AT1G11120]	0	NA
evm.TU.Contig2581.190	11.6283	50.2813	4.9019	13.2933	11.7417	9.29581	10.157	1.65459	30.65	684.799	843.82	256.317	11.6808	23.2707	40.591	484.795	742.079	1362.08	evm.TU.Contig2581.190	NA	PREDICTED: uncharacterized protein LOC105107522 [Populus euphratica]	At2g42760 [Source:UniProtKB/TrEMBL;Acc:Q9SJI0]	0	hub_POD_turquoise
evm.TU.Contig2581.347	13.7426	21.5491	14.7057	30.1315	41.0958	34.3945	5.07848	3.30917	1.61316	198.17	174.689	254.568	8.17654	16.1105	9.47123	294.6	269.142	1041.53	evm.TU.Contig2581.347	F-box protein At2g27310 OS=Arabidopsis thaliana GN=At2g27310 PE=2 SV=1	conserved hypothetical protein [Ricinus communis]	F-box protein At2g27310 [Source:UniProtKB/Swiss-Prot;Acc:Q9XIN8]	1	NA
evm.TU.Contig2581.353	1.05712	8.9788	0	1.77244	7.04499	0.929581	2.03139	0.827294	0.806579	23.452	62.316	27.1189	2.33616	1.79006	1.35303	292.982	50.9487	151.569	evm.TU.Contig2581.353	NA	NA	None	0	NA
evm.TU.Contig2581.515	38.0564	77.2177	51.9602	46.9696	49.315	56.7044	51.8004	47.1557	48.3947	186.444	253.35	237.947	33.8742	44.7514	92.0062	501.792	315.661	537.661	evm.TU.Contig2581.515	LysM domain receptor-like kinase 3 OS=Arabidopsis thaliana GN=LYK3 PE=2 SV=1	PREDICTED: probable receptor-like protein kinase At1g33260 [Jatropha curcas]	Protein kinase superfamily protein [Source:UniProtKB/TrEMBL;Acc:Q8VYG5]	1	hub_POD_turquoise
evm.TU.Contig2581.588	6.34273	0.89788	7.84304	7.97598	17.6125	10.2254	6.09417	13.2367	9.67895	107.879	116.459	61.2362	3.50423	4.47514	6.76516	105.214	115.188	83.9776	evm.TU.Contig2581.588	NA	hypothetical protein JCGZ_05605 [Jatropha curcas]	None	2	hub_POD_turquoise
evm.TU.Contig2581.589	8.45697	24.2428	4.9019	13.2933	8.21916	6.50707	10.157	3.30917	2.41974	430.345	561.866	234.447	21.0254	14.3205	12.1773	169.152	496.196	126.99	evm.TU.Contig2581.589	NA	hypothetical protein JCGZ_05606 [Jatropha curcas]	None	0	hub_POD_yellow/hub_SOD_yellow
evm.TU.Contig2581.613	0	0	0	0	0	0	3.04709	0	0	7.03561	10.2157	8.74803	0	0.895029	0	5.66539	28.7971	15.3618	evm.TU.Contig2581.613	Putative leucine-rich repeat receptor-like protein kinase At2g19210 OS=Arabidopsis thaliana GN=At2g19210 PE=3 SV=1	hypothetical protein CICLE_v10030050mg [Citrus clementina]	Leucine-rich repeat transmembrane protein kinase protein [Source:UniProtKB/TrEMBL;Acc:Q9SZV2]	0	hub_POD_turquoise
evm.TU.Contig2581.629	47.5705	87.0944	50.9798	24.8142	51.6633	99.4652	35.5493	49.6376	42.7487	227.485	430.083	705.092	36.2104	91.2929	131.244	1918.95	2508.67	1251.47	evm.TU.Contig2581.629	Protein UPSTREAM OF FLC OS=Arabidopsis thaliana GN=UFC PE=2 SV=1	PREDICTED: protein UPSTREAM OF FLC [Jatropha curcas]	At5g59790 [Source:UniProtKB/TrEMBL;Acc:Q9FJF5]	1	hub_POD_turquoise
evm.TU.Contig2581.663	75.0556	242.428	112.744	62.9216	78.6691	45.5495	150.323	69.4927	29.8434	729.358	365.723	1160.86	142.505	141.415	131.244	1583.88	4594.25	2777.4	evm.TU.Contig2581.663	Protein TRM32 OS=Arabidopsis thaliana GN=TRM32 PE=2 SV=1	hypothetical protein POPTR_0001s24630g [Populus trichocarpa]	None	0	hub_POD_turquoise
evm.TU.Contig2581.769	417.563	244.223	180.39	443.11	135.029	84.5919	104.617	86.0385	108.082	2600.83	5055.77	2742.51	108.631	100.243	104.183	3087.64	3533.18	5563	evm.TU.Contig2581.769	Probable protein phosphatase 2C 25 OS=Arabidopsis thaliana GN=At2g30020 PE=1 SV=1	phosphatase 2C family protein [Populus trichocarpa]	PP2C-type phosphatase AP2C1 [Source:UniProtKB/TrEMBL;Acc:F6LPR5]	2	hub_POD_turquoise
evm.TU.Contig2581.777	29.5994	4.4894	25.4899	6.20354	3.5225	26.9578	37.5807	35.5736	51.6211	1.1726	4.0863	3.49921	95.7824	28.6409	140.715	8.09341	3.32274	8.19293	evm.TU.Contig2581.777	Probable N-acetyltransferase HLS1-like OS=Arabidopsis thaliana GN=At2g23060 PE=2 SV=1	GCN5-related N-acetyltransferase family protein [Populus trichocarpa]	Acyl-CoA N-acyltransferases (NAT) superfamily protein [Source:UniProtKB/TrEMBL;Acc:O64737]	2	NA
evm.TU.Contig2581.816	0	0	0	0.88622	0	0.929581	1.0157	0	0	60.9753	205.336	141.718	1.16808	0	1.35303	362.585	367.717	678.989	evm.TU.Contig2581.816	NA	Uncharacterized protein TCM_040942 [Theobroma cacao]	DUF4228 domain protein [Source:UniProtKB/TrEMBL;Acc:Q1PDX4]	1	hub_POD_turquoise
evm.TU.Contig2581.841	41.2277	32.3237	56.8621	62.9216	39.9216	65.0707	21.3296	23.9915	29.8434	261.49	215.552	184.584	11.6808	20.5857	17.5894	246.04	309.015	362.537	evm.TU.Contig2581.841	NA	hypothetical protein JCGZ_25955 [Jatropha curcas]	None	2	hub_POD_turquoise
evm.TU.Contig2581.844	3.17136	1.79576	0.98038	1.77244	0	1.85916	7.10987	4.96376	0.806579	22.2794	9.19417	9.62284	3.50423	2.68509	4.0591	10.5214	23.2592	7.16882	evm.TU.Contig2581.844	NA	NA	NA	0	NA
evm.TU.Contig2581.92	477.819	320.543	222.546	231.303	239.53	186.846	158.448	132.367	87.1105	4424.23	6371.56	6591.64	192.733	196.011	200.249	7970.39	5601.04	6839.05	evm.TU.Contig2581.92	F-box protein At1g61340 OS=Arabidopsis thaliana GN=At1g61340 PE=2 SV=1	PREDICTED: F-box protein At1g61340 [Jatropha curcas]	F-box protein At1g61340 [Source:UniProtKB/Swiss-Prot;Acc:Q8GX77]	3	hub_POD_blue/hub_SOD_blue
evm.TU.Contig263186.1	595.159	1468.93	248.036	979.273	1986.69	755.749	2685.5	1025.84	95.1763	6052.97	10797	4109.83	1378.33	1577.94	948.476	6887.49	8450.85	5858.97	evm.TU.Contig263186.1	Putative AAA family ATPase L572 OS=Acanthamoeba polyphaga mimivirus GN=MIMI_L572 PE=3 SV=1	hypothetical protein POPTR_0004s01270g [Populus trichocarpa]	AAA-ATPase At3g28580 [Source:UniProtKB/Swiss-Prot;Acc:Q9LJJ7]	0	hub_POD_turquoise
evm.TU.Contig2685.1023	1199.83	332.216	1355.87	147.999	144.422	304.903	836.933	1067.21	1527.66	131.331	76.618	8.74803	289.683	110.984	828.056	44.5138	25.4744	7.16882	evm.TU.Contig2685.1023	Probable receptor-like serine/threonine-protein kinase At5g57670 OS=Arabidopsis thaliana GN=At5g57670 PE=2 SV=1	PREDICTED: probable receptor-like serine/threonine-protein kinase At5g57670 isoform X2 [Populus euphratica]	Probable receptor-like serine/threonine-protein kinase At5g57670 [Source:UniProtKB/Swiss-Prot;Acc:Q5XF57]	0	NA
evm.TU.Contig2685.1092	547.589	641.984	381.368	924.327	1299.8	445.269	241.735	338.363	95.9829	1617.02	3027.95	2009.42	134.329	148.575	112.302	2872.35	4351.69	3419.53	evm.TU.Contig2685.1092	BTB/POZ domain-containing protein At2g24240 OS=Arabidopsis thaliana GN=At2g24240 PE=2 SV=1	hypothetical protein POPTR_0018s11700g [Populus trichocarpa]	BTB/POZ domain-containing protein At2g24240 [Source:UniProtKB/Swiss-Prot;Acc:Q9ZUH1]	0	hub_POD_turquoise
evm.TU.Contig2685.1127	182.882	257.692	167.645	239.279	267.71	210.085	177.747	162.15	158.896	3358.33	1453.7	1630.63	174.044	197.801	179.953	2159.32	2698.07	1493.16	evm.TU.Contig2685.1127	NA	PREDICTED: uncharacterized protein LOC103341189 [Prunus mume]	At4g02040 [Source:UniProtKB/TrEMBL;Acc:O04248]	0	hub_POD_turquoise
evm.TU.Contig2685.1132	9.51409	13.4682	1.96076	3.54488	5.87083	1.85916	7.10987	14.064	0.806579	349.435	168.56	98.8528	3.50423	12.5304	13.5303	288.935	2270.54	157.714	evm.TU.Contig2685.1132	NA	conserved hypothetical protein [Ricinus communis]	Uncharacterized protein At2g46490 [Source:UniProtKB/TrEMBL;Acc:Q9ZPZ0]	0	NA
evm.TU.Contig2685.1141	28.5423	9.87668	22.5487	22.1555	30.5283	12.0846	32.5022	37.2282	60.4934	198.17	391.263	186.333	25.6977	35.8012	60.8865	560.873	404.267	352.296	evm.TU.Contig2685.1141	NA	unnamed protein product [Vitis vinifera]	AT2G15580 protein [Source:UniProtKB/TrEMBL;Acc:Q9ZQF5]	0	hub_POD_blue/hub_SOD_blue
evm.TU.Contig2685.1142	121.569	232.551	128.43	161.292	178.473	145.944	181.809	79.4202	63.7197	628.514	567.995	915.919	167.035	289.989	258.429	1525.61	1734.47	1074.3	evm.TU.Contig2685.1142	NA	NA	NA	1	hub_POD_turquoise
evm.TU.Contig2685.1151	0	0	0	0	1.17417	0.929581	0	0	2.41974	17.589	8.17259	3.49921	0	1.79006	1.35303	8.90275	6.64549	10.2412	evm.TU.Contig2685.1151	NA	unknown [Populus trichocarpa]	Mitochondrial transcription termination factor family protein [Source:UniProtKB/TrEMBL;Acc:Q9SD94]	0	NA
evm.TU.Contig2685.1191	941.895	772.177	948.028	1109.55	1535.81	1604.46	994.365	1650.45	611.387	75.0465	83.7691	314.054	760.418	794.786	445.148	63.1286	187.181	113.677	evm.TU.Contig2685.1191	NA	NA	None	0	NA
evm.TU.Contig2685.14	144.826	447.144	149.018	189.651	62.2308	62.2819	17.2668	48.8103	20.1645	635.55	1410.79	1221.23	141.337	145.89	77.1228	2269.39	3876.53	1396.9	evm.TU.Contig2685.14	NA	hypothetical protein POPTR_0005s28050g [Populus trichocarpa]	At1g21010 [Source:UniProtKB/TrEMBL;Acc:Q7XJ58]	0	hub_POD_turquoise
evm.TU.Contig2685.240	69.77	26.0385	63.7247	25.7004	86.8883	28.817	68.0516	134.022	116.147	3.5178	11.2373	18.3709	74.757	114.564	109.596	6.47473	18.8289	11.2653	evm.TU.Contig2685.240	Protein YLS9 OS=Arabidopsis thaliana GN=YLS9 PE=2 SV=1	harpin-induced family protein [Populus trichocarpa]	At4g01410 [Source:UniProtKB/TrEMBL;Acc:Q9M132]	0	NA
evm.TU.Contig2685.25	33.8279	35.0173	53.9209	6.20354	8.21916	4.6479	7.10987	13.2367	19.3579	174.718	156.301	57.737	2.33616	2.68509	1.35303	107.642	423.096	99.3393	evm.TU.Contig2685.25	NA	conserved hypothetical protein [Ricinus communis]	Plant self-incompatibility protein S1 family [Source:UniProtKB/TrEMBL;Acc:Q9LSN9]	0	hub_POD_turquoise
evm.TU.Contig2685.431	19.0282	14.3661	4.9019	0.88622	1.17417	1.85916	1.0157	0.827294	3.22632	223.967	183.883	101.477	11.6808	7.16023	13.5303	165.915	523.886	117.773	evm.TU.Contig2685.431	NA	PREDICTED: uncharacterized protein LOC105637482 [Jatropha curcas]	Cotton fiber protein [Source:UniProtKB/TrEMBL;Acc:Q9FKM0]	0	hub_POD_turquoise
evm.TU.Contig2685.433	2809.83	2690.05	3068.59	1687.36	1873.97	1412.03	3532.59	2607.63	1768.02	429.172	403.522	770.702	4501.77	2197.3	1438.27	403.861	567.082	642.121	evm.TU.Contig2685.433	E3 ubiquitin-protein ligase MBR2 OS=Arabidopsis thaliana GN=MBR2 PE=1 SV=1	PREDICTED: E3 ubiquitin-protein ligase RNF12-A-like [Jatropha curcas]	At5g10650 [Source:UniProtKB/TrEMBL;Acc:Q5XEP8]	0	hub_POD_blue/hub_SOD_blue
evm.TU.Contig2685.458	1.05712	5.38728	1.96076	2.65866	2.34833	2.78874	12.1883	10.7548	0	98.4985	351.421	352.546	1.16808	15.2155	13.5303	1102.32	1617.07	3999.18	evm.TU.Contig2685.458	NA	hypothetical protein POPTR_0003s07340g [Populus trichocarpa]	VQ motif-containing protein [Source:TAIR;Acc:AT4G39720]	1	NA
evm.TU.Contig2685.54	45.4562	252.304	44.1171	87.7358	104.501	110.62	91.4126	71.1472	8.87237	316.602	371.853	950.037	88.7739	307.89	115.008	1759.51	2686.99	2640.17	evm.TU.Contig2685.54	Transcription factor JUNGBRUNNEN 1 OS=Arabidopsis thaliana GN=JUB1 PE=1 SV=1	NAC domain-containing protein, putative [Ricinus communis]	NAC (No Apical Meristem) domain transcriptional regulator superfamily protein [Source:UniProtKB/TrEMBL;Acc:Q9LSI4]	0	hub_POD_turquoise
evm.TU.Contig2685.564	23.2567	9.87668	25.4899	38.1074	57.5341	47.4086	21.3296	23.9915	35.4895	3.5178	5.10787	6.99843	23.3616	25.9558	21.6485	0.809341	2.21516	1.02412	evm.TU.Contig2685.564	NA	hypothetical protein POPTR_0010s22870g [Populus trichocarpa]	None	1	NA
evm.TU.Contig2685.624	959.866	1644.92	1465.67	2609.03	2724.06	2774.8	3269.52	1889.54	2005.16	368.197	371.853	360.419	1208.96	1528.71	1438.27	235.518	84.1762	183.317	evm.TU.Contig2685.624	F-box protein At2g39490 OS=Arabidopsis thaliana GN=At2g39490 PE=2 SV=1	F-box family protein [Populus trichocarpa]	F-box protein At2g39490 [Source:UniProtKB/Swiss-Prot;Acc:Q5S4V7]	0	NA
evm.TU.Contig2685.655	586.702	136.478	219.605	4.4311	8.21916	54.8453	58.9103	28.128	25.8105	2605.52	3198.55	2094.28	16.3531	37.5912	79.8289	8647	7972.37	6098.62	evm.TU.Contig2685.655	Glucan endo-1,3-beta-glucosidase OS=Triticum aestivum GN=GLC1 PE=2 SV=1	Glucan endo-1,3-beta-glucosidase precursor, putative [Ricinus communis]	Beta-1, 3-glucanase-like protein [Source:UniProtKB/TrEMBL;Acc:Q9M2T6]	1	hub_POD_turquoise
evm.TU.Contig2685.656	473.59	428.289	280.389	172.813	145.597	159.888	214.312	170.422	192.772	1819.88	949.042	881.802	247.632	241.658	124.479	1877.67	2533.04	888.933	evm.TU.Contig2685.656	NA	PREDICTED: uncharacterized protein LOC105647655 isoform X1 [Jatropha curcas]	At2g39650 [Source:UniProtKB/TrEMBL;Acc:O48813]	0	hub_POD_turquoise
evm.TU.Contig2685.680	9293.15	8613.36	7400.89	3401.31	3004.69	3608.63	8963.51	8366.42	10126.6	793.851	226.789	782.074	9047.93	5128.51	2872.49	442.71	1243.81	252.957	evm.TU.Contig2685.680	Ultraviolet-B receptor UVR8 OS=Arabidopsis thaliana GN=UVR8 PE=1 SV=1	Regulator of chromosome condensation repeat-containing protein isoform 1 [Theobroma cacao]	Regulator of chromosome condensation (RCC1) family protein [Source:UniProtKB/TrEMBL;Acc:Q9M2S1]	1	hub_POD_blue/hub_SOD_blue
evm.TU.Contig2685.710	0	3.59152	1.96076	0.88622	0	0.929581	1.0157	1.65459	1.61316	9.38081	4.0863	20.1205	2.33616	0.895029	1.35303	24.2802	26.582	16.3859	evm.TU.Contig2685.710	Ankyrin repeat-containing protein At3g12360 OS=Arabidopsis thaliana GN=At3g12360 PE=2 SV=1	PREDICTED: ankyrin repeat-containing protein At3g12360-like isoform X3 [Beta vulgaris subsp. vulgaris]	Ankyrin repeat family protein [Source:UniProtKB/TrEMBL;Acc:Q9LSB0]	0	hub_POD_turquoise
evm.TU.Contig2685.741	57.0846	7.18304	0	130.274	19.9608	2.78874	7.10987	2.48188	4.83947	229.83	763.116	479.392	1.16808	0	6.76516	536.593	174.998	732.244	evm.TU.Contig2685.741	NA	hypothetical protein POPTR_0005s26390g [Populus trichocarpa]	Nuclease [Source:UniProtKB/TrEMBL;Acc:Q84J48]	0	NA
evm.TU.Contig2685.816	10.5712	22.447	14.7057	5.31732	12.9158	9.29581	31.4865	18.2005	5.64605	175.89	177.754	152.216	10.5127	14.3205	13.5303	492.079	374.362	472.118	evm.TU.Contig2685.816	NA	PREDICTED: receptor-like protein kinase 5 [Populus euphratica]	Kinase family with leucine-rich repeat domain-containing protein [Source:UniProtKB/TrEMBL;Acc:Q9XGZ2]	1	hub_POD_turquoise
evm.TU.Contig2685.817	45.4562	107.746	73.5285	24.8142	52.8375	75.2961	139.15	62.8743	29.0368	946.289	1250.41	1365.57	92.2781	54.5968	51.4152	2190.89	2212.95	3564.95	evm.TU.Contig2685.817	Receptor-like protein kinase 5 OS=Arabidopsis thaliana GN=RLK5 PE=1 SV=1	PREDICTED: receptor-like protein kinase HSL1 [Jatropha curcas]	Kinase family with leucine-rich repeat domain-containing protein [Source:UniProtKB/TrEMBL;Acc:Q9XGZ2]	0	hub_POD_turquoise
evm.TU.Contig2685.906	14.7997	14.3661	11.7646	7.08976	7.04499	20.4508	20.3139	7.44564	12.9053	456.142	417.824	529.256	3.50423	6.2652	28.4137	1669.67	382.116	1150.08	evm.TU.Contig2685.906	NA	hypothetical protein CICLE_v10009900mg [Citrus clementina]	At1g52720 [Source:UniProtKB/TrEMBL;Acc:Q9SSS6]	0	hub_POD_turquoise
evm.TU.Contig2712.104	237.852	1007.42	1180.38	2487.62	4683.75	1131.3	717.081	667.626	351.668	19.9342	51.0787	76.1079	6352.01	133.359	734.697	8.09341	2.21516	12.2894	evm.TU.Contig2712.104	NA	hypothetical protein POPTR_0011s02600g [Populus trichocarpa]	At1g30260/F12P21_9 [Source:UniProtKB/TrEMBL;Acc:Q9C754]	0	NA
evm.TU.Contig2712.1073	7876.61	3969.53	6649.92	1145.88	2382.38	1632.34	2986.14	7439.85	8668.3	606.235	1633.5	351.671	4543.82	362.487	3141.74	1686.67	69.7776	275.487	evm.TU.Contig2712.1073	Copper transport protein ATX1 OS=Arabidopsis thaliana GN=ATX1 PE=1 SV=1	metal ion binding protein, putative [Ricinus communis]	Heavy metal transport/detoxification superfamily protein [Source:UniProtKB/TrEMBL;Acc:B3H4U8]	0	NA
evm.TU.Contig2712.1094	116.283	87.0944	68.6266	80.646	38.7475	89.2398	113.758	158.013	204.064	10.5534	20.4315	13.9969	115.64	81.4476	70.3577	16.9962	7.75307	19.4582	evm.TU.Contig2712.1094	CASP-like protein 1F2 OS=Populus trichocarpa GN=POPTRDRAFT_823430 PE=3 SV=1	PREDICTED: CASP-like protein POPTRDRAFT_823430 [Malus domestica]	CASP-like protein 1F1 [Source:UniProtKB/Swiss-Prot;Acc:Q9M0L3]	0	hub_POD_blue/hub_SOD_blue
evm.TU.Contig2712.1095	329.822	217.287	291.173	188.765	119.765	241.691	401.2	402.892	482.334	46.9041	46.9924	54.2378	245.296	221.967	154.246	49.3698	31.0123	29.6994	evm.TU.Contig2712.1095	Putative F-box/LRR-repeat protein At3g58880 OS=Arabidopsis thaliana GN=At3g58880 PE=3 SV=1	PREDICTED: F-box/FBD/LRR-repeat protein At5g53840-like isoform X2 [Citrus sinensis]	Putative F-box/LRR-repeat protein At3g58880 [Source:UniProtKB/Swiss-Prot;Acc:Q9LXR4]	1	hub_POD_blue/hub_SOD_blue
evm.TU.Contig2712.1096	261.109	181.372	297.055	128.502	151.467	174.761	284.395	326.781	369.413	31.6602	42.9061	48.989	186.892	160.21	121.773	43.7044	27.6895	30.7235	evm.TU.Contig2712.1096	NA	NA	None	0	hub_POD_blue/hub_SOD_blue
evm.TU.Contig2712.1162	1.05712	0	0	0	0	0	0	0.827294	0	21.1068	55.165	15.7465	0	0.895029	1.35303	59.8913	40.9805	22.5306	evm.TU.Contig2712.1162	Ankyrin repeat-containing protein At3g12360 OS=Arabidopsis thaliana GN=At3g12360 PE=2 SV=1	ankyrin repeat-containing protein, putative [Ricinus communis]	Ankyrin repeat family protein [Source:UniProtKB/TrEMBL;Acc:Q9LU58]	0	hub_POD_blue/hub_SOD_blue
evm.TU.Contig2712.1163	17.9711	23.3449	7.84304	19.4968	37.5733	14.8733	55.8632	59.5651	8.06579	151.266	186.948	157.465	40.8827	59.9669	46.0031	218.522	239.238	95.2429	evm.TU.Contig2712.1163	NA	conserved hypothetical protein [Ricinus communis]	Ankyrin repeat family protein [Source:UniProtKB/TrEMBL;Acc:Q9LU58]	0	hub_POD_turquoise
evm.TU.Contig2712.1248	392.192	323.237	386.27	344.739	300.586	344.875	576.915	553.459	567.025	93.8081	110.33	101.477	661.132	857.438	722.519	137.588	132.91	146.449	evm.TU.Contig2712.1248	NA	hypothetical protein CICLE_v10005723mg [Citrus clementina]	2-oxoglutarate (2OG) and Fe(II)-dependent oxygenase superfamily protein [Source:UniProtKB/TrEMBL;Acc:Q9LT92]	1	NA
evm.TU.Contig2712.1316	1.05712	0	4.9019	3.54488	0	1.85916	1.0157	8.27294	4.03289	42.2137	17.3668	7.87323	0	0	1.35303	11.3308	23.2592	18.4341	evm.TU.Contig2712.1316	Putative F-box protein At5g55150 OS=Arabidopsis thaliana GN=At5g55150 PE=4 SV=2	PREDICTED: putative F-box protein At3g25750 [Vitis vinifera]	Putative F-box protein At5g55150 [Source:UniProtKB/Swiss-Prot;Acc:Q9FLP7]	3	NA
evm.TU.Contig2712.134	968.323	659.044	1136.26	696.569	592.954	711.129	1508.31	1452.73	2221.32	257.972	203.293	261.566	1301.24	888.764	2122.91	308.359	251.421	214.04	evm.TU.Contig2712.134	NA	hypothetical protein POPTR_0018s11720g [Populus trichocarpa]	At5g46220 [Source:UniProtKB/TrEMBL;Acc:Q6DBD7]	0	NA
evm.TU.Contig2712.1455	0	0	0	1.77244	3.5225	8.36623	2.03139	0.827294	0	10.5534	9.19417	9.62284	1.16808	0	1.35303	7.28407	2.21516	11.2653	evm.TU.Contig2712.1455	NA	NA	None	1	hub_POD_blue/hub_SOD_blue
evm.TU.Contig2712.147	41.2277	14.3661	19.6076	5.31732	14.09	9.29581	8.12556	17.3732	29.0368	109.052	80.7043	88.3551	11.6808	32.221	25.7076	157.822	234.807	152.593	evm.TU.Contig2712.147	NA	hypothetical protein JCGZ_04591 [Jatropha curcas]	Transmembrane protein [Source:UniProtKB/TrEMBL;Acc:Q3E8F8]	1	hub_POD_turquoise
evm.TU.Contig2712.1509	7320.57	5104.45	2471.54	4249.42	2653.61	1952.12	2840.9	2006.19	1389.74	44983.3	32955	37377.7	13354.6	3378.73	2910.37	56018.6	75073	55225.5	evm.TU.Contig2712.1509	REF/SRPP-like protein At3g05500 OS=Arabidopsis thaliana GN=At3g05500 PE=1 SV=1	Rubber elongation factor protein, putative [Ricinus communis]	REF/SRPP-like protein At3g05500 [Source:UniProtKB/Swiss-Prot;Acc:Q9MA63]	0	hub_POD_turquoise
evm.TU.Contig2712.176	73.9985	30.5279	51.9602	38.9937	24.6575	66.9298	93.4439	134.849	222.616	8.20821	11.2373	21.8701	112.135	76.9725	75.7698	18.6148	12.1834	8.19293	evm.TU.Contig2712.176	NA	NA	None	0	NA
evm.TU.Contig2712.1773	17226.9	149.048	20082.1	3466.89	1230.53	10254.2	8123.53	1495.75	13877.2	467.868	647.678	650.854	9287.38	234.498	14382.7	1112.84	321.199	1062.01	evm.TU.Contig2712.1773	NA	PREDICTED: uncharacterized protein LOC105649179 [Jatropha curcas]	At3g56360 [Source:UniProtKB/TrEMBL;Acc:Q9LY04]	1	NA
evm.TU.Contig2712.1789	25236.7	10281.6	29957.5	4983.21	4291.58	5216.81	20158.5	13095.2	17552.8	5446.73	1540.53	1628.01	21937.7	10400.2	18100.9	629.667	4914.34	821.342	evm.TU.Contig2712.1789	NA	hypothetical protein POPTR_0019s08420g [Populus trichocarpa]	Potassium transporter [Source:UniProtKB/TrEMBL;Acc:Q9LYL4]	0	hub_POD_blue/hub_SOD_blue
evm.TU.Contig2712.2030	15.8568	29.63	20.588	33.6764	62.2308	36.2537	26.4081	22.3369	26.6171	295.496	243.135	51.6134	38.5466	43.8564	115.008	66.366	353.318	223.257	evm.TU.Contig2712.2030	L-type lectin-domain containing receptor kinase VIII.1 OS=Arabidopsis thaliana GN=LECRK81 PE=2 SV=1	serine-threonine protein kinase, plant-type, putative [Ricinus communis]	None	1	NA
evm.TU.Contig2712.252	9.51409	16.1618	3.92152	15.952	10.5675	10.2254	8.12556	4.13647	0.806579	121.951	139.956	62.111	16.3531	6.2652	10.8243	60.7006	157.277	166.931	evm.TU.Contig2712.252	NA	orf142 (mitochondrion) [Batis maritima]	None	1	hub_POD_turquoise
evm.TU.Contig2712.259	5.28561	9.87668	5.88228	5.31732	7.04499	1.85916	13.204	3.30917	5.64605	80.9095	68.4455	79.6071	21.0254	5.37017	16.2364	58.2726	132.91	96.267	evm.TU.Contig2712.259	Probable cytochrome c biosynthesis protein OS=Daucus carota PE=2 SV=1	cytochrome c biogenesis FN (mitochondrion) [Ricinus communis]	None	1	hub_POD_turquoise
evm.TU.Contig2712.354	3.17136	5.38728	0	0	1.17417	1.85916	9.14126	1.65459	0	333.019	661.98	303.557	1.16808	1.79006	9.47123	694.415	530.531	335.91	evm.TU.Contig2712.354	NA	hypothetical protein PRUPE_ppb022962mg [Prunus persica]	None	0	hub_POD_blue/hub_SOD_blue
evm.TU.Contig2712.359	20.0853	0.89788	0	0.88622	2.34833	13.0141	6.09417	2.48188	2.41974	1452.85	858.122	284.311	1.16808	0	54.1213	841.715	841.762	2001.12	evm.TU.Contig2712.359	NA	PREDICTED: ethylene-responsive transcription factor ABR1-like isoform X2 [Populus euphratica]	None	4	hub_POD_turquoise
evm.TU.Contig2712.439	15.8568	1.79576	2.94114	0	2.34833	8.36623	6.09417	4.13647	15.325	34.0054	89.8985	22.7449	1.16808	2.68509	18.9425	102.786	37.6578	54.2782	evm.TU.Contig2712.439	NA	NA	None	0	hub_POD_yellow
evm.TU.Contig2712.447	51.7989	74.524	24.5095	43.4248	37.5733	44.6199	27.4238	29.7826	10.4855	844.273	664.023	656.103	63.0762	84.1327	140.715	2644.93	2752.34	2832.71	evm.TU.Contig2712.447	NA	hypothetical protein POPTR_0005s07300g [Populus trichocarpa]	None	1	hub_POD_turquoise
evm.TU.Contig2712.451	2.11424	7.18304	1.96076	0	3.5225	2.78874	2.03139	6.61835	4.83947	430.345	543.477	356.045	1.16808	0	6.76516	1298.99	1900.61	1176.71	evm.TU.Contig2712.451	Putative WEB family protein At1g65010, chloroplastic OS=Arabidopsis thaliana GN=At1g65010 PE=1 SV=1	hypothetical protein POPTR_0005s07350g [Populus trichocarpa]	Myosin heavy chain-related protein [Source:UniProtKB/TrEMBL;Acc:Q9SMQ3]	1	hub_POD_turquoise
evm.TU.Contig2712.509	7.39985	77.2177	9.8038	15.952	10.5675	13.0141	2.03139	1.65459	0	147.748	235.984	108.476	8.17654	15.2155	12.1773	331.021	414.235	361.513	evm.TU.Contig2712.509	NA	PREDICTED: uncharacterized protein LOC105639906 [Jatropha curcas]	At5g67020 [Source:UniProtKB/TrEMBL;Acc:Q9FGC8]	0	hub_POD_turquoise
evm.TU.Contig2712.556	107.826	6.28516	45.0975	7.97598	9.39333	30.6762	55.8632	59.5651	133.892	9.38081	24.5178	3.49921	22.1935	62.652	116.361	19.4242	14.3986	5.12058	evm.TU.Contig2712.556	Glucan endo-1,3-beta-glucosidase 1 OS=Arabidopsis thaliana GN=At1g11820 PE=1 SV=3	Glucan endo-1,3-beta-glucosidase precursor, putative [Ricinus communis]	Gb [Source:UniProtKB/TrEMBL;Acc:Q9FJX7]	0	NA
evm.TU.Contig2712.626	17.9711	16.1618	16.6665	14.1795	18.7867	26.0283	28.4395	7.44564	3.22632	75.0465	75.5965	150.466	8.17654	3.58012	21.6485	327.783	166.137	436.274	evm.TU.Contig2712.626	NA	NA	None	1	hub_POD_turquoise
evm.TU.Contig2712.686	0	0.89788	0	0.88622	0	0	0	0.827294	0	9.38081	1.02157	3.49921	0	0	0	14.5681	9.96823	9.21705	evm.TU.Contig2712.686	NA	NA	None	0	hub_POD_turquoise
evm.TU.Contig2712.869	438.705	578.235	283.33	196.741	207.827	209.156	223.453	206.823	276.657	2113.03	1078.78	1523.03	294.356	230.022	250.311	1979.65	2328.14	1970.4	evm.TU.Contig2712.869	Dynein light chain, cytoplasmic OS=Dictyostelium discoideum GN=dlcB PE=3 SV=1	axonemal dynein light chain, putative [Ricinus communis]	At5g20110 [Source:UniProtKB/TrEMBL;Acc:Q6NM36]	0	hub_POD_turquoise
evm.TU.Contig2712.890	0	4.4894	0.98038	2.65866	9.39333	6.50707	2.03139	5.79105	4.83947	367.024	253.35	139.969	0	6.2652	6.76516	345.589	2560.73	518.203	evm.TU.Contig2712.890	NA	PREDICTED: uncharacterized protein LOC105640439 [Jatropha curcas]	CDP-diacylglycerol-glycerol-3-phosphate 3-phosphatidyltransferase [Source:UniProtKB/TrEMBL;Acc:Q8VYY6]	2	NA
evm.TU.Contig2712.931	2.11424	2.69364	0	3.54488	0	6.50707	6.09417	9.92752	4.03289	249.764	209.423	34.9921	4.67231	10.7403	2.70606	408.717	426.419	136.208	evm.TU.Contig2712.931	NA	PREDICTED: uncharacterized protein LOC105640383 [Jatropha curcas]	At1g70420/F17O7_4 [Source:UniProtKB/TrEMBL;Acc:O64594]	0	hub_POD_turquoise
evm.TU.Contig2712.978	1571.94	922.123	616.659	202.058	127.984	115.268	109.695	77.7656	42.7487	17794.2	16463.7	11906.1	106.295	156.63	170.482	4529.88	14537	13929	evm.TU.Contig2712.978	NA	PREDICTED: uncharacterized protein LOC105640313 [Jatropha curcas]	At3g48240 [Source:UniProtKB/TrEMBL;Acc:Q9STK4]	3	NA
evm.TU.Contig2712.979	767.47	550.4	508.817	380.188	563.6	427.607	399.168	474.039	370.22	8415.76	6357.25	5092.23	464.895	463.625	464.09	1640.53	6041.86	3602.84	evm.TU.Contig2712.979	NA	PREDICTED: anaphase-promoting complex subunit 15 [Cucumis melo]	At5g63135 [Source:UniProtKB/TrEMBL;Acc:Q8LC33]	3	NA
evm.TU.Contig2800.112	792.841	333.113	445.093	368.667	299.412	428.537	579.962	579.105	764.637	1998.11	3181.18	1222.98	193.901	243.448	675.163	2926.58	2171.97	2301.19	evm.TU.Contig2800.112	Probable BOI-related E3 ubiquitin-protein ligase 2 OS=Arabidopsis thaliana GN=BRG2 PE=1 SV=1	hypothetical protein CICLE_v10020548mg [Citrus clementina]	SBP (S-ribonuclease binding protein) family protein [Source:UniProtKB/TrEMBL;Acc:Q8LCK5]	0	hub_POD_yellow/hub_SOD_yellow
evm.TU.Contig2800.119	0	0	6.86266	6.20354	0	7.43665	3.04709	0.827294	4.03289	161.819	112.373	16.6213	0	0	2.70606	104.405	54.2715	35.8441	evm.TU.Contig2800.119	NA	NA	None	1	hub_POD_yellow/hub_SOD_yellow
evm.TU.Contig2800.171	2.11424	0	0	0.88622	0	1.85916	0	0	0	43.3863	46.9924	42.8654	0	0	0	428.951	74.2079	163.859	evm.TU.Contig2800.171	NA	PREDICTED: uncharacterized protein LOC105108760 [Populus euphratica]	Uncharacterized protein F2I11_110 [Source:UniProtKB/TrEMBL;Acc:Q9LFN4]	0	NA
evm.TU.Contig2800.206	348.85	179.576	195.096	126.729	239.53	256.564	379.87	279.625	395.224	13705.4	14408.3	5455.27	232.447	401.868	710.342	14001.6	20980.9	13229.5	evm.TU.Contig2800.206	L-lactate dehydrogenase A OS=Hordeum vulgare PE=1 SV=1	PREDICTED: L-lactate dehydrogenase B [Jatropha curcas]	L-lactate dehydrogenase [Source:UniProtKB/TrEMBL;Acc:O23569]	1	hub_POD_turquoise
evm.TU.Contig2800.212	60.2559	169.699	130.391	211.807	227.788	281.663	217.359	252.325	346.022	38.6958	27.5825	41.1158	343.415	288.199	461.384	103.596	6.64549	36.8682	evm.TU.Contig2800.212	NA	PREDICTED: uncharacterized protein LOC105645999 [Jatropha curcas]	Sulfated surface-like glycoprotein [Source:UniProtKB/TrEMBL;Acc:Q9SXE5]	0	NA
evm.TU.Contig2800.223	2.11424	2.69364	0	0	2.34833	3.71832	0	4.13647	0	52.7671	41.8845	13.9969	1.16808	1.79006	0	16.1868	112.973	39.9406	evm.TU.Contig2800.223	Auxin-responsive protein SAUR36 OS=Arabidopsis thaliana GN=SAUR36 PE=2 SV=1	PREDICTED: uncharacterized protein LOC105789229 [Gossypium raimondii]	SAUR-like auxin-responsive protein family [Source:UniProtKB/TrEMBL;Acc:Q9STH0]	0	hub_POD_turquoise
evm.TU.Contig2800.240	40.1706	58.3622	15.6861	46.0834	19.9608	29.7466	59.926	49.6376	9.67895	294.323	202.272	163.588	61.9081	24.1658	14.8834	188.577	1072.14	227.354	evm.TU.Contig2800.240	NA	hypothetical protein POPTR_0003s11470g [Populus trichocarpa]	Ankyrin repeat/KH domain protein (DUF1442) [Source:UniProtKB/TrEMBL;Acc:O22136]	0	NA
evm.TU.Contig2800.32	54.9703	49.3834	69.607	46.9696	41.0958	48.3382	92.4282	84.3839	79.8513	253.282	382.069	369.167	49.0593	55.4918	109.596	593.247	510.595	538.685	evm.TU.Contig2800.32	Probable L-type lectin-domain containing receptor kinase S.5 OS=Arabidopsis thaliana GN=LECRKS5 PE=2 SV=1	serine-threonine protein kinase, plant-type, putative [Ricinus communis]	Concanavalin A-like lectin protein kinase family protein [Source:TAIR;Acc:AT5G06740]	1	hub_POD_blue/hub_SOD_blue
evm.TU.Contig2800.33	53.9132	74.524	60.7836	41.6523	42.27	78.0848	77.1928	94.3115	76.625	280.252	395.349	252.818	25.6977	66.2321	86.5941	761.59	524.994	504.89	evm.TU.Contig2800.33	Probable L-type lectin-domain containing receptor kinase S.5 OS=Arabidopsis thaliana GN=LECRKS5 PE=2 SV=1	PREDICTED: probable L-type lectin-domain containing receptor kinase S.5 [Jatropha curcas]	Concanavalin A-like lectin protein kinase family protein [Source:TAIR;Acc:AT5G06740]	0	hub_POD_turquoise
evm.TU.Contig2800.357	174.425	157.129	174.508	213.579	205.479	219.381	201.108	172.904	104.855	2830.66	5642.15	5079.98	113.304	175.426	158.305	17064.2	5022.88	11942.2	evm.TU.Contig2800.357	BTB/POZ domain-containing protein At5g41330 OS=Arabidopsis thaliana GN=At5g41330 PE=2 SV=1	potassium channel tetramerization domain-containing protein, putative [Ricinus communis]	BTB/POZ domain-containing protein At5g41330 [Source:UniProtKB/Swiss-Prot;Acc:Q9FN67]	0	hub_POD_turquoise
evm.TU.Contig2800.381	1.05712	0	0.98038	0.88622	4.69666	0	3.04709	0	0	9.38081	30.6472	9.62284	0	0	5.41213	60.7006	37.6578	114.701	evm.TU.Contig2800.381	Putative transporter arsB OS=Dictyostelium discoideum GN=arsB PE=2 SV=1	Putative transporter arsB [Morus notabilis]	At1g02260 [Source:UniProtKB/TrEMBL;Acc:O81915]	1	hub_POD_turquoise
evm.TU.Contig2800.382	606.788	774.87	282.35	413.865	487.279	390.424	683.563	400.41	150.83	2097.78	3118.87	4634.71	791.957	758.089	515.505	4676.37	8453.06	5689.99	evm.TU.Contig2800.382	Putative late blight resistance protein homolog R1A-3 OS=Solanum demissum GN=R1A-3 PE=5 SV=2	PREDICTED: uncharacterized protein LOC105645753 isoform X2 [Jatropha curcas]	Heavy metal transport/detoxification superfamily protein [Source:TAIR;Acc:AT1G01490]	0	hub_POD_turquoise
evm.TU.Contig2800.390	700.871	564.767	488.229	276.501	331.115	661.862	399.168	246.533	829.97	4379.67	2133.05	2892.1	307.204	234.498	738.756	2814.89	2610.57	2527.52	evm.TU.Contig2800.390	Protein LURP-one-related 17 OS=Arabidopsis thaliana GN=At5g41590 PE=2 SV=2	hypothetical protein POPTR_0003s13300g [Populus trichocarpa]	Protein LURP-one-related 17 [Source:UniProtKB/Swiss-Prot;Acc:A0MFL4]	1	hub_POD_turquoise
evm.TU.Contig2800.397	9.51409	0.89788	9.8038	1.77244	2.34833	2.78874	4.06278	4.96376	2.41974	37.5232	43.9277	44.615	1.16808	4.47514	4.0591	59.8913	27.6895	51.2058	evm.TU.Contig2800.397	ATPase family AAA domain-containing protein 1-A OS=Danio rerio GN=atad1a PE=2 SV=2	hypothetical protein POPTR_0001s10050g [Populus trichocarpa]	p-loop containing nucleoside triphosphate hydrolases superfamily protein [Source:UniProtKB/TrEMBL;Acc:F4I5A3]	1	hub_POD_turquoise
evm.TU.Contig2800.46	3400.76	1126.84	3119.57	1012.06	659.881	1304.2	4368.5	2810.32	5063.7	450.279	285.019	285.186	1826.87	3648.14	6426.9	407.099	197.149	93.1946	evm.TU.Contig2800.46	Tetraketide alpha-pyrone reductase 1 OS=Arabidopsis thaliana GN=TKPR1 PE=1 SV=1	hypothetical protein POPTR_0003s09250g [Populus trichocarpa]	At2g23910 [Source:UniProtKB/TrEMBL;Acc:O82219]	0	NA
evm.TU.Contig2800.520	204.024	179.576	120.587	292.453	98.6299	43.6903	51.8004	28.128	13.7118	5742.23	8090.87	7830.37	39.7146	65.3371	35.1788	10572.4	9120.93	13563.4	evm.TU.Contig2800.520	NA	PREDICTED: uncharacterized protein LOC105791286 [Gossypium raimondii]	Avr9/Cf-9 rapidly elicited protein [Source:UniProtKB/TrEMBL;Acc:Q56XA0]	1	hub_POD_turquoise
evm.TU.Contig2800.55	136.369	111.337	123.528	108.119	142.074	100.395	128.993	107.548	96.7895	430.345	704.886	839.811	59.572	85.0277	98.7714	1470.57	397.622	1254.54	evm.TU.Contig2800.55	NA	PREDICTED: uncharacterized protein LOC105128276 [Populus euphratica]	At1g32690 [Source:UniProtKB/TrEMBL;Acc:Q6NNH5]	0	hub_POD_turquoise
evm.TU.Contig284.2	24.3138	18.8555	16.6665	15.0657	12.9158	9.29581	18.2825	16.5459	16.9382	137.194	136.891	134.72	22.1935	15.2155	20.2955	81.7435	188.289	214.04	evm.TU.Contig284.2	Cytochrome c oxidase subunit 2 OS=Daucus carota GN=COX2 PE=3 SV=1	PREDICTED: cytochrome c oxidase subunit 2 [Eucalyptus grandis]	None	0	hub_POD_turquoise
evm.TU.Contig29751.114	36.9992	60.158	49.019	133.819	105.675	148.733	56.8789	50.4649	35.4895	253.282	224.746	373.541	19.8573	55.4918	28.4137	159.44	333.382	360.489	evm.TU.Contig29751.114	Disease resistance RPP13-like protein 4 OS=Arabidopsis thaliana GN=RPP13L4 PE=1 SV=2	PREDICTED: disease resistance RPP13-like protein 4 [Jatropha curcas]	RNI-like superfamily protein [Source:UniProtKB/TrEMBL;Acc:Q9FHI6]	0	hub_POD_turquoise
evm.TU.Contig29751.115	22.1995	28.7322	19.6076	56.7181	49.315	63.2115	23.361	30.6099	12.0987	134.849	102.157	97.978	7.00847	29.5359	6.76516	76.8874	101.897	131.087	evm.TU.Contig29751.115	Disease resistance RPP13-like protein 4 OS=Arabidopsis thaliana GN=RPP13L4 PE=1 SV=2	PREDICTED: disease resistance RPP13-like protein 4 [Jatropha curcas]	Leucine-rich repeat (LRR) family protein [Source:UniProtKB/TrEMBL;Acc:Q9FHI4]	0	hub_POD_blue/hub_SOD_blue
evm.TU.Contig29751.129	10.5712	10.7746	23.5291	10.6346	18.7867	8.36623	14.2197	40.5374	21.7776	1.1726	5.10787	4.37402	14.0169	20.5857	28.4137	6.47473	4.43033	2.04823	evm.TU.Contig29751.129	NA	hypothetical protein POPTR_0011s04240g [Populus trichocarpa]	At4g21500 [Source:UniProtKB/TrEMBL;Acc:O65415]	0	NA
evm.TU.Contig29751.131	0	0.89788	4.9019	0.88622	0	5.57749	2.03139	1.65459	11.2921	9.38081	20.4315	26.2441	2.33616	0.895029	2.70606	98.7396	75.3155	70.6641	evm.TU.Contig29751.131	F-box protein At1g61340 OS=Arabidopsis thaliana GN=At1g61340 PE=2 SV=1	PREDICTED: F-box protein At1g61340 [Jatropha curcas]	F-box protein At1g61340 [Source:UniProtKB/Swiss-Prot;Acc:Q8GX77]	4	hub_POD_turquoise
evm.TU.Contig29751.39	0	3.59152	0	0	0	0.929581	0	0	0	9.38081	76.618	45.4898	0	0	0	823.1	157.277	621.639	evm.TU.Contig29751.39	Probable F-box protein At4g22030 OS=Arabidopsis thaliana GN=At4g22030 PE=4 SV=1	hypothetical protein POPTR_0004s00980g [Populus trichocarpa]	F-box family protein with a domain of unknown function (DUF295) [Source:TAIR;Acc:AT4G22030]	1	NA
evm.TU.Contig29751.56	1.05712	3.59152	1.96076	4.4311	4.69666	4.6479	4.06278	4.13647	0	52.7671	76.618	236.197	3.50423	7.16023	1.35303	350.445	458.539	648.266	evm.TU.Contig29751.56	NA	PREDICTED: uncharacterized protein LOC105649339 [Jatropha curcas]	Uncharacterized protein AT4g21920 [Source:UniProtKB/TrEMBL;Acc:O49715]	0	hub_POD_turquoise
evm.TU.Contig3098.189	155.397	198.431	221.566	417.41	589.431	283.522	145.244	154.704	97.596	830.202	1042.01	841.561	279.171	291.779	224.603	681.465	769.769	1000.56	evm.TU.Contig3098.189	Dynein light chain LC6, flagellar outer arm OS=Heliocidaris crassispina PE=3 SV=1	PREDICTED: dynein light chain LC6, flagellar outer arm-like [Nicotiana tomentosiformis]	Dynein light chain [Source:UniProtKB/TrEMBL;Acc:Q9M810]	1	hub_POD_blue/hub_SOD_blue
evm.TU.Contig3098.212	135.312	83.5028	89.2146	171.04	149.119	365.325	362.603	205.169	421.034	23.452	48.014	36.7417	49.0593	153.945	393.732	50.9885	17.7213	37.8923	evm.TU.Contig3098.212	NA	PREDICTED: dehydration-responsive element-binding protein 3 [Jatropha curcas]	None	0	NA
evm.TU.Contig3098.233	125.797	270.262	90.195	118.753	150.293	95.7468	46.722	38.8828	26.6171	586.301	396.371	334.175	32.7062	50.1216	16.2364	683.084	541.607	1183.88	evm.TU.Contig3098.233	NA	myb transcription factor [Bruguiera gymnorhiza]	At3g16350 [Source:UniProtKB/TrEMBL;Acc:Q84TG2]	0	hub_POD_turquoise
evm.TU.Contig3098.234	165.968	335.807	119.606	164.837	257.142	111.55	100.554	52.1195	34.6829	715.287	614.988	483.766	47.8912	77.8675	47.3561	853.855	768.661	1523.89	evm.TU.Contig3098.234	NA	myb transcription factor [Bruguiera gymnorhiza]	At3g16350 [Source:UniProtKB/TrEMBL;Acc:Q84TG2]	0	hub_POD_turquoise
evm.TU.Contig3098.268	3.17136	0.89788	4.9019	0.88622	1.17417	0.929581	0	0.827294	4.03289	59.8027	40.863	6.99843	0	4.47514	4.0591	14.5681	160.599	43.0129	evm.TU.Contig3098.268	NA	hypothetical protein POPTR_0001s19500g [Populus trichocarpa]	None	0	NA
evm.TU.Contig3098.326	103.598	17.0597	14.7057	17.7244	15.2642	31.6057	21.3296	41.3647	43.5553	226.312	424.975	193.332	26.8658	45.6465	20.2955	497.745	736.542	781.401	evm.TU.Contig3098.326	NA	PREDICTED: WW domain-binding protein 11-like [Populus euphratica]	None	0	hub_POD_turquoise
evm.TU.Contig3098.344	9.51409	23.3449	9.8038	10.6346	28.18	41.8311	44.6906	22.3369	6.45263	5816.1	7169.41	3594.57	7.00847	25.0608	51.4152	10497.2	16306.9	16971.7	evm.TU.Contig3098.344	Vinorine synthase OS=Rauvolfia serpentina GN=ACT PE=1 SV=2	3'-N-debenzoyl-2'-deoxytaxol N-benzoyltransferase, putative [Theobroma cacao]	HXXXD-type acyl-transferase family protein [Source:UniProtKB/TrEMBL;Acc:F4JBC7]	0	hub_POD_turquoise
evm.TU.Contig3098.357	14.7997	30.5279	21.5684	15.952	27.0058	18.5916	21.3296	29.7826	33.0697	121.951	187.97	110.225	9.34462	17.0055	20.2955	305.931	324.521	222.233	evm.TU.Contig3098.357	NA	PREDICTED: pollen-specific leucine-rich repeat extensin-like protein 3 [Cicer arietinum]	None	1	hub_POD_blue/hub_SOD_blue
evm.TU.Contig3098.365	8.45697	2.69364	2.94114	0	0	0	0	0	0	23.452	46.9924	43.7402	0	0	0	258.18	40.9805	174.1	evm.TU.Contig3098.365	NA	NA	None	1	NA
evm.TU.Contig3098.58	56.0274	52.077	110.783	26.5866	52.8375	39.972	62.9731	59.5651	120.987	4.69041	17.3668	14.8717	108.631	68.0222	101.477	26.7083	8.86065	20.4823	evm.TU.Contig3098.58	NA	unknown [Lotus japonicus]	At5g11090 [Source:UniProtKB/TrEMBL;Acc:Q9FY56]	0	hub_POD_blue/hub_SOD_blue
evm.TU.Contig3230.169	140.597	90.6859	116.665	53.1732	71.6241	45.5495	187.904	124.094	77.4316	1131.56	1239.17	1128.5	182.22	105.613	208.367	2750.95	2586.2	3224.94	evm.TU.Contig3230.169	NA	hypothetical protein JCGZ_04591 [Jatropha curcas]	Transmembrane protein [Source:UniProtKB/TrEMBL;Acc:Q6DSU2]	1	hub_POD_turquoise
evm.TU.Contig3230.66	127.912	72.7283	63.7247	70.8976	89.2366	181.268	171.652	110.857	134.699	877.106	1115.56	979.78	53.7316	99.3482	194.837	2963	4747.09	3496.33	evm.TU.Contig3230.66	Reticuline oxidase-like protein OS=Arabidopsis thaliana GN=At4g20830 PE=1 SV=2	hypothetical protein POPTR_0001s46690g [Populus trichocarpa]	Berberine bridge enzyme-like 21 [Source:UniProtKB/Swiss-Prot;Acc:Q9SVG3]	1	hub_POD_turquoise
evm.TU.Contig3230.67	574.017	304.381	287.251	301.315	345.205	454.565	1024.84	402.065	607.354	2143.52	2077.88	2273.61	276.834	406.343	796.936	4990.4	8335.66	6147.77	evm.TU.Contig3230.67	Reticuline oxidase-like protein OS=Arabidopsis thaliana GN=At4g20830 PE=1 SV=2	berberine bridge enzyme [Hevea brasiliensis]	Berberine bridge enzyme-like 21 [Source:UniProtKB/Swiss-Prot;Acc:Q9SVG3]	0	hub_POD_turquoise
evm.TU.Contig33180.145	99.3694	94.2774	143.136	46.9696	396.868	77.1552	304.709	371.455	12.0987	25.7972	4.0863	23.6197	72.4208	22.3757	77.1228	13.7588	5.53791	14.3376	evm.TU.Contig33180.145	Zinc finger protein CONSTANS-LIKE 4 OS=Arabidopsis thaliana GN=COL4 PE=2 SV=2	PREDICTED: zinc finger protein CONSTANS-like [Jatropha curcas]	CCT motif family protein [Source:UniProtKB/TrEMBL;Acc:Q5Q0A4]	1	NA
evm.TU.Contig33180.151	3.17136	0.89788	4.9019	7.97598	9.39333	13.0141	10.157	4.96376	1.61316	152.438	297.278	288.685	2.33616	10.7403	4.0591	810.96	181.643	675.917	evm.TU.Contig33180.151	BTB/POZ domain-containing protein At5g41330 OS=Arabidopsis thaliana GN=At5g41330 PE=2 SV=1	potassium channel tetramerization domain-containing protein, putative [Ricinus communis]	BTB/POZ domain-containing protein At5g41330 [Source:UniProtKB/Swiss-Prot;Acc:Q9FN67]	0	hub_POD_turquoise
evm.TU.Contig33180.191	0	3.59152	1.96076	1.77244	2.34833	0.929581	1.0157	1.65459	0	11.726	22.4746	27.9937	0	4.47514	2.70606	15.3775	36.5502	40.9647	evm.TU.Contig33180.191	CASP-like protein 4A4 OS=Arabidopsis thaliana GN=At4g11655 PE=2 SV=1	PREDICTED: CASP-like protein At4g11655-like isoform X1 [Citrus sinensis]	CASP-like protein [Source:UniProtKB/TrEMBL;Acc:A0A178USV5]	0	hub_POD_turquoise
evm.TU.Contig33180.245	109.941	41.3025	84.3127	130.274	69.2758	166.395	84.3027	84.3839	94.3697	1353.18	934.74	609.738	59.572	64.4421	148.834	881.373	1206.16	869.475	evm.TU.Contig33180.245	NA	PREDICTED: uncharacterized protein LOC105128937 isoform X1 [Populus euphratica]	F16P17.2 protein [Source:UniProtKB/TrEMBL;Acc:Q9LQ19]	0	hub_POD_turquoise
evm.TU.Contig33180.251	29.5994	11.6724	14.7057	43.4248	28.18	12.0846	10.157	21.5096	17.7447	57.4575	57.2081	102.352	3.50423	12.5304	4.0591	127.876	43.1957	439.346	evm.TU.Contig33180.251	NA	Ankyrin repeat and KH domain-containing protein 1 [Theobroma cacao]	Ankyrin repeat/KH domain protein (DUF1442) [Source:UniProtKB/TrEMBL;Acc:O22136]	0	NA
evm.TU.Contig33180.256	993.694	3647.19	1096.07	1883.22	1211.74	1128.51	885.686	1139.18	82.271	207.55	150.171	377.915	1840.89	2533.83	453.266	92.2649	614.708	293.922	evm.TU.Contig33180.256	Primary amine oxidase OS=Arabidopsis thaliana GN=At1g62810 PE=2 SV=1	hypothetical protein POPTR_0001s07880g [Populus trichocarpa]	Primary amine oxidase [Source:UniProtKB/Swiss-Prot;Acc:Q8H1H9]	0	NA
evm.TU.Contig33180.286	26.428	3.59152	2.94114	1.77244	0	28.817	19.2982	14.8913	2.41974	362.334	791.72	159.214	2.33616	3.58012	44.6501	895.941	852.838	435.25	evm.TU.Contig33180.286	L-lactate dehydrogenase A OS=Hordeum vulgare PE=1 SV=1	PREDICTED: L-lactate dehydrogenase B [Jatropha curcas]	L-lactate dehydrogenase [Source:UniProtKB/TrEMBL;Acc:O23569]	1	hub_POD_blue/hub_SOD_blue
evm.TU.Contig33180.295	385.849	265.772	130.391	246.369	160.861	238.902	417.451	145.604	110.501	847.791	2056.43	2212.38	119.144	537.017	152.893	1309.51	3347.11	2672.94	evm.TU.Contig33180.295	Aspartic proteinase nepenthesin-2 OS=Nepenthes gracilis GN=nep2 PE=1 SV=1	pepsin A, putative [Ricinus communis]	Probable aspartyl protease At4g16563 [Source:UniProtKB/Swiss-Prot;Acc:Q940R4]	0	hub_POD_turquoise
evm.TU.Contig33180.350	60.2559	70.9325	69.607	61.1492	48.1408	59.4932	85.3184	81.0748	104.049	12.8986	20.4315	13.1221	99.2866	61.757	74.4168	12.1401	2.21516	11.2653	evm.TU.Contig33180.350	NA	NA	None	0	hub_POD_turquoise
evm.TU.Contig33180.418	10.5712	7.18304	0	0	0	0.929581	0	6.61835	0	155.956	190.013	87.4803	2.33616	3.58012	1.35303	216.903	734.326	477.238	evm.TU.Contig33180.418	NA	PREDICTED: uncharacterized protein LOC105128288 [Populus euphratica]	At2g35290 [Source:UniProtKB/TrEMBL;Acc:Q8GWV0]	0	hub_POD_turquoise
evm.TU.Contig33180.433	1025.41	2086.67	1447.04	1139.68	1643.83	1571.92	875.529	550.15	471.042	5298.99	5806.63	6224.23	1097.99	1250.36	1014.77	12272	4381.59	9239.58	evm.TU.Contig33180.433	NA	protein with unknown function [Ricinus communis]	PLATZ transcription factor family protein [Source:UniProtKB/TrEMBL;Acc:F4IEB6]	1	hub_POD_turquoise
evm.TU.Contig33180.443	218.824	16.1618	652.933	45.1972	17.6125	654.425	894.827	191.932	2442.32	240.383	125.654	17.4961	697.342	5235.92	7564.8	71.222	122.942	39.9406	evm.TU.Contig33180.443	Tetraketide alpha-pyrone reductase 1 OS=Arabidopsis thaliana GN=TKPR1 PE=1 SV=1	hypothetical protein POPTR_0003s09250g [Populus trichocarpa]	At2g23910 [Source:UniProtKB/TrEMBL;Acc:O82219]	0	NA
evm.TU.Contig33180.50	12129.4	17162.1	6584.23	2913.89	2261.44	3118.74	5363.89	3087.46	3907.87	33183.4	26679.4	32333.6	6124.23	5524.12	9088.32	36617.8	79246.3	43321.2	evm.TU.Contig33180.50	B2 protein OS=Daucus carota PE=2 SV=1	PREDICTED: B2 protein-like [Gossypium raimondii]	DCD (Development and Cell Death) domain protein [Source:UniProtKB/TrEMBL;Acc:Q8RXN8]	3	hub_POD_turquoise
evm.TU.Contig33180.82	3729.52	4206.57	4964.65	1687.36	1765.95	1926.09	3513.29	3914.75	4244.22	635.55	305.451	364.793	4752.91	3559.53	2653.3	245.23	763.124	243.74	evm.TU.Contig33180.82	NA	PREDICTED: dihydroflavonol-4-reductase-like [Populus euphratica]	None	2	hub_POD_blue/hub_SOD_blue
evm.TU.Contig33180.83	9257.21	10331	11902.8	4400.08	4376.12	5338.58	8798.97	9958.96	10987.2	1578.32	576.168	974.531	12415.5	9002.2	5724.68	585.154	1846.34	605.253	evm.TU.Contig33180.83	Dihydroflavonol-4-reductase OS=Vitis vinifera GN=DFR PE=1 SV=1	PREDICTED: dihydroflavonol-4-reductase-like isoform X2 [Populus euphratica]	NAD(P)-binding Rossmann-fold superfamily protein [Source:UniProtKB/TrEMBL;Acc:Q8H1R1]	2	hub_POD_blue/hub_SOD_blue
evm.TU.Contig33180.90	56.0274	7.18304	4.9019	3.54488	1.17417	9.29581	3.04709	2.48188	0.806579	140.712	245.178	83.9811	2.33616	0.895029	10.8243	125.448	180.536	186.389	evm.TU.Contig33180.90	Uncharacterized protein At5g05190 OS=Arabidopsis thaliana GN=Y-1 PE=1 SV=1	PREDICTED: uncharacterized protein At5g05190-like [Populus euphratica]	Extra-large G-like protein, putative (DUF3133) [Source:UniProtKB/TrEMBL;Acc:Q9M371]	1	hub_POD_turquoise
evm.TU.Contig3364.120	10.5712	14.3661	2.94114	6.20354	2.34833	2.78874	18.2825	6.61835	0.806579	213.413	280.933	336.799	1.16808	2.68509	0	456.468	396.514	688.206	evm.TU.Contig3364.120	NA	PREDICTED: uncharacterized protein LOC105109329 [Populus euphratica]	Cysteine/Histidine-rich C1 domain family protein [Source:UniProtKB/TrEMBL;Acc:Q9ZUW8]	0	hub_POD_turquoise
evm.TU.Contig3364.121	19.0282	33.2216	6.86266	1.77244	1.17417	0	19.2982	0.827294	0	175.89	119.524	97.978	0	4.47514	10.8243	483.177	197.149	412.719	evm.TU.Contig3364.121	NA	PREDICTED: uncharacterized protein LOC105109329 [Populus euphratica]	Cysteine/Histidine-rich C1 domain family protein [Source:UniProtKB/TrEMBL;Acc:Q9ZUW8]	0	hub_POD_turquoise
evm.TU.Contig3364.127	5.28561	27.8343	5.88228	6.20354	17.6125	7.43665	25.3924	10.7548	6.45263	51.5945	61.2944	59.4866	10.5127	21.4807	6.76516	38.8484	100.79	54.2782	evm.TU.Contig3364.127	NA	conserved hypothetical protein [Ricinus communis]	Toll-Interleukin-Resistance (TIR) domain family protein [Source:UniProtKB/TrEMBL;Acc:F4IUF0]	0	hub_POD_turquoise
evm.TU.Contig3364.294	20.0853	34.1194	14.7057	17.7244	14.09	34.3945	8.12556	10.7548	2.41974	90.2903	74.5749	82.2315	4.67231	20.5857	1.35303	103.596	212.656	94.2187	evm.TU.Contig3364.294	NA	PREDICTED: lysine-rich arabinogalactan protein 19-like [Populus euphratica]	None	0	hub_POD_turquoise
evm.TU.Contig3364.298	537.018	774.87	264.703	77.9873	102.152	145.015	266.112	119.958	79.8513	3352.47	5347.94	6211.1	149.514	336.531	400.498	7203.95	4666.24	15300.3	evm.TU.Contig3364.298	Probable E3 ubiquitin-protein ligase RHA2B OS=Arabidopsis thaliana GN=RHA2B PE=1 SV=2	E3 ubiquitin-protein ligase [Medicago truncatula]	RING/U-box superfamily protein [Source:UniProtKB/TrEMBL;Acc:Q9M176]	0	hub_POD_turquoise
evm.TU.Contig3364.303	14.7997	8.9788	44.1171	7.08976	18.7867	11.155	16.2511	14.8913	22.5842	103.189	100.114	165.338	1.16808	1.79006	9.47123	113.308	104.113	237.595	evm.TU.Contig3364.303	NA	NA	None	0	hub_POD_turquoise
evm.TU.Contig376.2	16.9139	32.3237	5.88228	6.20354	15.2642	2.78874	2.03139	11.5821	5.64605	48.0767	72.5318	59.4866	19.8573	1.79006	2.70606	29.9456	140.663	95.2429	evm.TU.Contig376.2	NA	conserved hypothetical protein [Ricinus communis]	None	2	hub_POD_turquoise
evm.TU.Contig39656.11	328.765	208.308	249.997	197.627	136.203	365.325	211.265	402.892	443.618	1143.29	1603.87	1180.98	268.658	366.962	247.605	1120.94	1356.79	1236.11	evm.TU.Contig39656.11	Aspartic proteinase Asp1 OS=Oryza sativa subsp. japonica GN=ASP1 PE=2 SV=1	Eukaryotic aspartyl protease family protein isoform 1 [Theobroma cacao]	Eukaryotic aspartyl protease family protein [Source:UniProtKB/TrEMBL;Acc:Q8LCW1]	0	hub_POD_turquoise
evm.TU.Contig510.2	19.0282	23.3449	20.588	13.2933	34.0508	5.57749	10.157	13.2367	7.25921	86.7725	73.5533	55.1126	16.3531	17.9006	14.8834	86.5995	131.802	105.484	evm.TU.Contig510.2	NA	hypothetical protein (mitochondrion) [Vicia faba]	Putative uncharacterized protein [Source:UniProtKB/TrEMBL;Acc:Q2V397]	2	hub_POD_turquoise
evm.TU.Contig5252.1036	3.17136	25.1406	1.96076	7.97598	3.5225	11.155	24.3767	9.10023	2.41974	91.4629	129.74	186.333	4.67231	31.326	5.41213	1070.76	1223.88	1925.34	evm.TU.Contig5252.1036	Probable mitochondrial chaperone bcs1 OS=Schizosaccharomyces pombe (strain 972 / ATCC 24843) GN=SPAC644.07 PE=2 SV=1	PREDICTED: mitochondrial chaperone BCS1-like [Jatropha curcas]	AAA-ATPase At2g46620 [Source:UniProtKB/Swiss-Prot;Acc:F4IJ77]	2	hub_POD_turquoise
evm.TU.Contig5252.1110	0	0	0	0.88622	0	1.85916	0	0	0	37.5232	85.8122	61.2362	0	0.895029	0	72.8407	131.802	340.007	evm.TU.Contig5252.1110	NA	Agenet domain-containing protein, putative [Theobroma cacao]	At1g06340 [Source:UniProtKB/TrEMBL;Acc:Q9LMI5]	1	hub_POD_turquoise
evm.TU.Contig5252.1144	10516.2	6222.31	13400.8	6511.94	3489.62	7764.79	8213.93	6140.17	6805.11	953.325	784.569	1442.55	9400.69	6316.22	3789.84	246.849	470.722	233.499	evm.TU.Contig5252.1144	DNA-binding protein SMUBP-2 OS=Homo sapiens GN=IGHMBP2 PE=1 SV=3	PREDICTED: DNA-binding protein SMUBP-2 [Jatropha curcas]	P-loop containing nucleoside triphosphate hydrolases superfamily protein [Source:UniProtKB/TrEMBL;Acc:F4K1G7]	1	hub_POD_blue/hub_SOD_blue
evm.TU.Contig5252.1459	11.6283	1.79576	13.7253	3.54488	1.17417	0.929581	1.0157	0.827294	2.41974	41.0411	61.2944	130.346	1.16808	0	4.0591	74.4594	52.0563	40.9647	evm.TU.Contig5252.1459	NA	hypothetical protein RCOM_1434920 [Ricinus communis]	ATP-dependent DNA helicase [Source:UniProtKB/TrEMBL;Acc:Q9ZUI1]	0	NA
evm.TU.Contig5252.147	6623.92	3376.03	1693.12	598.198	348.727	488.96	667.312	370.628	788.028	11101	7010.04	11888.6	492.929	954.996	1336.8	8442.24	21632.2	12905.9	evm.TU.Contig5252.147	Cytochrome b561 and DOMON domain-containing protein At5g47530 OS=Arabidopsis thaliana GN=At5g47530 PE=2 SV=1	Auxin-induced in root cultures protein 12 precursor, putative [Ricinus communis]	Cytochrome b561 and DOMON domain-containing protein [Source:UniProtKB/TrEMBL;Acc:A0A178USN6]	2	hub_POD_turquoise
evm.TU.Contig5252.1494	126.855	74.524	69.607	114.322	55.1858	116.198	72.1143	38.0555	30.65	174.718	76.618	623.735	65.4123	32.221	39.2379	134.351	121.834	539.71	evm.TU.Contig5252.1494	NA	hypothetical protein POPTR_0005s00350g [Populus trichocarpa]	None	0	NA
evm.TU.Contig5252.188	8.45697	1.79576	2.94114	6.20354	2.34833	0.929581	3.04709	4.13647	3.22632	36.3506	23.4962	20.9953	2.33616	3.58012	12.1773	74.4594	58.7018	32.7717	evm.TU.Contig5252.188	Uncharacterized RING finger protein P8B7.15c OS=Schizosaccharomyces pombe (strain 972 / ATCC 24843) GN=SPBP8B7.15c PE=3 SV=1	DWNN domain isoform 2 [Theobroma cacao]	DWNN domain, a CCHC-type zinc finger [Source:TAIR;Acc:AT5G47430]	3	hub_POD_turquoise
evm.TU.Contig5252.262	3.17136	9.87668	14.7057	2.65866	1.17417	5.57749	1.0157	1.65459	0	80.9095	69.467	131.221	3.50423	0.895029	6.76516	483.986	233.7	438.322	evm.TU.Contig5252.262	NA	PREDICTED: uncharacterized protein LOC105139466 [Populus euphratica]	At1g06340 [Source:UniProtKB/TrEMBL;Acc:Q9LMI5]	0	hub_POD_turquoise
evm.TU.Contig5252.288	0	0.89788	3.92152	1.77244	2.34833	0.929581	2.03139	1.65459	1.61316	17.589	12.2589	14.8717	0	0.895029	0	23.4709	1.10758	13.3135	evm.TU.Contig5252.288	NA	PREDICTED: centromere-associated protein E-like [Populus euphratica]	None	2	NA
evm.TU.Contig5252.339	1121.61	785.645	324.506	136.478	163.209	199.86	257.987	180.35	198.418	4143.97	3085.15	4385.39	151.85	232.707	361.26	7189.38	8569.36	8166.31	evm.TU.Contig5252.339	Probable protein phosphatase 2C 58 OS=Arabidopsis thaliana GN=At4g28400 PE=2 SV=1	PREDICTED: probable protein phosphatase 2C 58 [Jatropha curcas]	Probable protein phosphatase 2C 58 [Source:UniProtKB/Swiss-Prot;Acc:Q93YW5]	1	hub_POD_turquoise
evm.TU.Contig5252.352	4.22849	2.69364	0.98038	0.88622	14.09	7.43665	10.157	4.96376	0.806579	161.819	268.674	245.82	5.84039	6.2652	13.5303	269.511	433.064	356.393	evm.TU.Contig5252.352	NA	NA	None	1	hub_POD_turquoise
evm.TU.Contig5252.383	98.3123	85.2986	81.3716	79.7598	104.501	77.1552	82.2713	149.74	137.925	348.263	553.693	404.159	51.3954	68.0222	116.361	925.886	564.866	694.351	evm.TU.Contig5252.383	Phospholipase A1-IIdelta OS=Arabidopsis thaliana GN=At2g42690 PE=1 SV=1	PREDICTED: phospholipase A1-IIdelta [Jatropha curcas]	Phospholipase A1-IIdelta [Source:UniProtKB/Swiss-Prot;Acc:Q9SJI7]	0	hub_POD_turquoise
evm.TU.Contig5252.388	18694.1	4310.72	20927.2	5335.04	4515.84	10376	10497.2	4241.53	16348.5	2097.78	1780.6	2130.15	14943.2	3860.26	9023.37	301.884	435.279	492.6	evm.TU.Contig5252.388	Chaperone protein DnaJ OS=Carboxydothermus hydrogenoformans (strain ATCC BAA-161 / DSM 6008 / Z-2901) GN=dnaJ PE=3 SV=1	DNAJ heat shock N-terminal domain-containing protein isoform 2 [Theobroma cacao]	At2g42750/F7D19.25 [Source:UniProtKB/TrEMBL;Acc:Q9SJI1]	3	NA
evm.TU.Contig5252.492	956.695	1163.65	750.971	1029.79	1022.7	960.257	944.596	754.492	730.76	4118.18	2962.56	4314.53	1054.77	835.957	731.99	4121.97	11343.8	6287.05	evm.TU.Contig5252.492	E3 ubiquitin-protein ligase hel2 OS=Schizosaccharomyces pombe (strain 972 / ATCC 24843) GN=SPCC1223.01 PE=1 SV=2	PREDICTED: zinc finger protein 598 [Jatropha curcas]	At3g62240 [Source:UniProtKB/TrEMBL;Acc:Q9M1Q0]	0	hub_POD_turquoise
evm.TU.Contig5252.493	19.0282	1.79576	4.9019	4.4311	1.17417	5.57749	3.04709	4.96376	14.5184	43.3863	66.4023	20.1205	8.17654	4.47514	8.11819	85.7902	32.1199	26.627	evm.TU.Contig5252.493	NA	PREDICTED: uncharacterized protein LOC105126283 [Populus euphratica]	Polynucleotidyl transferase, ribonuclease H-like superfamily protein [Source:UniProtKB/TrEMBL;Acc:Q9SIH3]	1	hub_POD_yellow/hub_SOD_yellow
evm.TU.Contig5252.538	410.163	196.636	51.9602	20.3831	37.5733	14.8733	23.361	22.3369	40.3289	1867.95	1450.64	1193.23	7.00847	21.4807	46.0031	934.789	2113.27	907.367	evm.TU.Contig5252.538	Probable E3 ubiquitin ligase SUD1 OS=Arabidopsis thaliana GN=SUD1 PE=1 SV=1	hypothetical protein POPTR_0014s11700g [Populus trichocarpa]	RING/FYVE/PHD zinc finger superfamily protein [Source:UniProtKB/TrEMBL;Acc:F4HXK4]	0	hub_POD_turquoise
evm.TU.Contig5252.550	33.8279	0	0.98038	15.952	2.34833	0	2.03139	1.65459	3.22632	113.742	454.6	55.9874	0	0	1.35303	150.537	37.6578	90.1223	evm.TU.Contig5252.550	NA	PREDICTED: uncharacterized protein LOC105118385 [Populus euphratica]	Cotton fiber protein [Source:UniProtKB/TrEMBL;Acc:Q570M0]	0	hub_POD_yellow/hub_SOD_yellow
evm.TU.Contig5252.558	2361.61	71.8304	1992.13	46.0834	177.299	360.677	2234.53	1798.54	3796.57	138.367	140.977	23.6197	61.9081	53.7017	2089.08	63.1286	6.64549	9.21705	evm.TU.Contig5252.558	Agglutinin receptor OS=Streptococcus gordonii GN=ssp5 PE=1 SV=2	NA	None	0	NA
evm.TU.Contig5252.594	6.34273	3.59152	2.94114	0	3.5225	0.929581	1.0157	3.30917	2.41974	93.8081	76.618	36.7417	1.16808	3.58012	5.41213	405.48	320.091	166.931	evm.TU.Contig5252.594	NA	PREDICTED: ethylene-responsive transcription factor ERF073 [Jatropha curcas]	None	1	hub_POD_turquoise
evm.TU.Contig5252.653	2.11424	44.894	5.88228	15.0657	12.9158	6.50707	4.06278	4.96376	0.806579	62.1479	169.581	297.433	12.8489	59.0719	10.8243	396.577	794.136	922.729	evm.TU.Contig5252.653	Ankyrin-2 OS=Homo sapiens GN=ANK2 PE=1 SV=4	hypothetical protein POPTR_0002s22820g [Populus trichocarpa]	Ankyrin repeat family protein [Source:UniProtKB/TrEMBL;Acc:Q8GZ22]	0	hub_POD_turquoise
evm.TU.Contig5252.686	4.22849	6.28516	0.98038	6.20354	8.21916	22.3099	45.7063	29.7826	5.64605	116.088	586.383	165.338	3.50423	16.1105	8.11819	533.356	233.7	1931.48	evm.TU.Contig5252.686	Basic 7S globulin OS=Glycine max GN=BG PE=1 SV=2	hypothetical protein POPTR_0002s05580g [Populus trichocarpa]	Eukaryotic aspartyl protease family protein [Source:UniProtKB/TrEMBL;Acc:Q9ZVS4]	0	NA
evm.TU.Contig5252.778	0	1.79576	3.92152	0.88622	5.87083	31.6057	10.157	1.65459	4.03289	247.419	291.149	422.53	1.16808	10.7403	21.6485	707.364	321.199	1931.48	evm.TU.Contig5252.778	NA	NA	None	1	NA
evm.TU.Contig5252.829	394.306	64.6474	104.901	182.561	54.0116	142.226	78.2085	140.64	131.472	21.1068	39.8414	12.2472	94.6143	40.2763	151.54	19.4242	15.5061	36.8682	evm.TU.Contig5252.829	NA	conserved hypothetical protein [Ricinus communis]	At5g44005 [Source:UniProtKB/TrEMBL;Acc:Q84WM1]	1	NA
evm.TU.Contig5252.876	386.906	237.938	269.605	138.25	151.467	132.93	190.951	378.073	330.697	25.7972	67.4239	29.7433	224.271	104.718	94.7123	32.3736	52.0563	16.3859	evm.TU.Contig5252.876	NA	PREDICTED: uncharacterized protein LOC105632818 isoform X2 [Jatropha curcas]	None	0	hub_POD_blue/hub_SOD_blue
evm.TU.Contig5252.96	0	0	0	0.88622	2.34833	0.929581	6.09417	3.30917	6.45263	16.4164	50.0571	20.9953	0	3.58012	6.76516	18.6148	21.044	19.4582	evm.TU.Contig5252.96	NA	PREDICTED: uncharacterized protein LOC103935423 [Pyrus x bretschneideri]	Transmembrane protein [Source:UniProtKB/TrEMBL;Acc:Q9LK60]	1	hub_POD_yellow/hub_SOD_yellow
evm.TU.Contig5252.969	218.824	285.526	431.367	111.664	99.8041	56.7044	130.009	114.167	45.975	12.8986	23.4962	15.7465	712.527	95.7681	133.95	26.7083	12.1834	33.7959	evm.TU.Contig5252.969	Probable leucine-rich repeat receptor-like protein kinase At5g49770 OS=Arabidopsis thaliana GN=At5g49770 PE=2 SV=1	PREDICTED: probable leucine-rich repeat receptor-like protein kinase At5g49770 isoform X3 [Populus euphratica]	Leucine-rich repeat protein kinase family protein [Source:TAIR;Acc:AT1G79620]	1	NA
evm.TU.Contig5252.971	1401.74	1092.72	1481.35	605.288	590.605	592.143	1520.5	1211.99	1375.22	215.759	206.358	303.557	1461.26	941.57	882.177	157.012	181.643	143.376	evm.TU.Contig5252.971	Uncharacterized protein YacP OS=Bacillus subtilis (strain 168) GN=yacP PE=4 SV=1	PREDICTED: uncharacterized protein LOC105118267 isoform X2 [Populus euphratica]	unknown protein; CONTAINS InterPro DOMAIN/s: Protein of unknown function DUF901 (InterPro:IPR010298); Has 1151 Blast hits to 1151 proteins in 597 species: Archae - 0; Bacteria - 1105; Metazoa - 0; Fungi - 0; Plants - 42; Viruses - 0; Other Eukaryote /.../(source: NCBI BLink). [Source:TAIR;Acc:AT2G02410]	0	hub_POD_blue/hub_SOD_blue
evm.TU.Contig5373.184	33.8279	59.2601	16.6665	5.31732	21.135	5.57749	33.5179	12.4094	4.03289	126.641	136.891	89.23	24.5296	33.1161	14.8834	77.6968	165.03	97.2911	evm.TU.Contig5373.184	NA	NA	None	0	hub_POD_turquoise
evm.TU.Contig5373.2	2928.23	2665.81	3931.32	847.226	987.473	894.257	2787.07	2450.44	3166.63	415.101	205.336	370.042	4038.04	2808.6	3804.73	144.063	582.588	270.367	evm.TU.Contig5373.2	NA	hypothetical protein PRUPE_ppa022787mg, partial [Prunus persica]	At1g78995 [Source:UniProtKB/TrEMBL;Acc:Q8L5A1]	0	hub_POD_blue/hub_SOD_blue
evm.TU.Contig5373.287	1.05712	1.79576	0	1.77244	1.17417	0	0	2.48188	0	10.5534	10.2157	13.9969	0	0	2.70606	27.5176	62.0246	59.3988	evm.TU.Contig5373.287	NA	PREDICTED: uncharacterized protein LOC104428367 [Eucalyptus grandis]	Uncharacterized protein F18L15.30 [Source:UniProtKB/TrEMBL;Acc:Q9SNA5]	2	hub_POD_turquoise
evm.TU.Contig5373.378	12.6855	27.8343	9.8038	17.7244	0	25.0987	108.679	53.7741	133.892	4.69041	4.0863	3.49921	57.2358	17.0055	33.8258	12.1401	4.43033	2.04823	evm.TU.Contig5373.378	NA	hypothetical protein POPTR_0009s01390g [Populus trichocarpa]	None	0	NA
evm.TU.Contig5373.405	611.016	681.491	1019.6	472.355	457.925	429.466	784.117	811.575	900.949	211.068	124.632	166.213	878.394	501.216	952.535	123.829	213.763	92.1705	evm.TU.Contig5373.405	NA	PREDICTED: uncharacterized protein LOC105635546 isoform X2 [Jatropha curcas]	At1g80245 [Source:UniProtKB/TrEMBL;Acc:Q0V7R8]	0	hub_POD_blue/hub_SOD_blue
evm.TU.Contig5373.478	246.309	180.474	269.605	453.745	410.958	641.411	391.043	464.112	960.635	128.986	105.222	97.978	234.784	503.006	803.701	135.16	90.8217	63.4952	evm.TU.Contig5373.478	NA	conserved hypothetical protein [Ricinus communis]	Core-2/I-branching beta-1,6-N-acetylglucosaminyltransferase family protein [Source:UniProtKB/TrEMBL;Acc:Q9C581]	1	NA
evm.TU.Contig5373.482	8.45697	0.89788	0	6.20354	0	0	1.0157	1.65459	3.22632	94.9807	106.244	3.49921	3.50423	3.58012	2.70606	49.3698	71.9928	32.7717	evm.TU.Contig5373.482	Protein FAF-like, chloroplastic OS=Arabidopsis thaliana GN=At5g22090 PE=2 SV=1	PREDICTED: protein FAF-like, chloroplastic [Populus euphratica]	Protein FAF-like, chloroplastic [Source:UniProtKB/Swiss-Prot;Acc:Q0V865]	1	hub_POD_yellow/hub_SOD_yellow
evm.TU.Contig5373.485	0	0.89788	0.98038	2.65866	2.34833	3.71832	0	0	0	5.86301	4.0863	5.24882	0	0.895029	0	10.5214	8.86065	5.12058	evm.TU.Contig5373.485	NA	NA	None	0	hub_POD_turquoise
evm.TU.Contig5373.552	10.5712	0	12.7449	0.88622	7.04499	9.29581	21.3296	81.0748	163.736	3.5178	5.10787	0	3.50423	14.3205	124.479	2.42802	1.10758	0	evm.TU.Contig5373.552	NA	conserved hypothetical protein [Ricinus communis]	At2g27770 [Source:UniProtKB/TrEMBL;Acc:Q9ZUX8]	0	NA
evm.TU.Contig5373.561	8.45697	52.077	2.94114	30.1315	66.9274	29.7466	20.3139	29.7826	2.41974	144.23	123.61	279.937	9.34462	59.9669	17.5894	209.619	1092.08	674.893	evm.TU.Contig5373.561	Probable LRR receptor-like serine/threonine-protein kinase At3g47570 OS=Arabidopsis thaliana GN=At3g47570 PE=2 SV=1	unnamed protein product [Coffea canephora]	Leucine-rich repeat protein kinase family protein [Source:UniProtKB/TrEMBL;Acc:Q9SN80]	0	hub_POD_turquoise
evm.TU.Contig5386.1029	12.6855	5.38728	1.96076	15.952	0	7.43665	12.1883	10.7548	16.9382	45.7315	84.7906	16.6213	4.67231	1.79006	12.1773	84.1715	16.6137	28.6753	evm.TU.Contig5386.1029	NA	DNAJ heat shock N-terminal domain-containing family protein [Populus trichocarpa]	Tetratricopeptide repeat (TPR)-like superfamily protein [Source:UniProtKB/TrEMBL;Acc:O22266]	1	hub_POD_yellow/hub_SOD_yellow
evm.TU.Contig5386.1063	3605.84	2400.03	3414.66	1869.92	1626.22	1269.81	2149.21	2323.04	1505.08	541.742	470.946	565.123	3674.77	1239.61	875.412	212.047	639.074	264.222	evm.TU.Contig5386.1063	NA	NA	NA	0	hub_POD_blue/hub_SOD_blue
evm.TU.Contig5386.1094	51.7989	25.1406	106.861	97.4842	54.0116	32.5353	57.8946	27.3007	29.0368	5797.34	10439.5	5659.1	37.3785	26.8509	86.5941	6885.07	5293.13	11961.7	evm.TU.Contig5386.1094	NA	conserved hypothetical protein [Ricinus communis]	At3g20340 [Source:UniProtKB/TrEMBL;Acc:Q9LTR0]	0	hub_POD_turquoise
evm.TU.Contig5386.1254	42.2849	7.18304	16.6665	59.3767	29.3541	21.3804	35.5493	19.855	15.325	644.931	339.163	105.851	5.84039	27.7459	35.1788	191.814	706.637	173.076	evm.TU.Contig5386.1254	NA	conserved hypothetical protein [Ricinus communis]	At3g20340 [Source:UniProtKB/TrEMBL;Acc:Q9LTR0]	0	NA
evm.TU.Contig5386.149	234.681	298.096	299.996	135.592	181.996	177.55	311.818	337.536	412.968	114.915	54.1434	68.2347	320.053	289.094	342.317	79.3154	107.435	39.9406	evm.TU.Contig5386.149	Nodulation protein H OS=Rhizobium meliloti GN=nodH PE=4 SV=1	hypothetical protein POPTR_0007s11210g [Populus trichocarpa]	Sulfotransferase [Source:UniProtKB/TrEMBL;Acc:Q6NLV9]	0	hub_POD_blue/hub_SOD_blue
evm.TU.Contig5386.160	0	0	0	0	0	0.929581	0	0	0	4.69041	10.2157	4.37402	0	0.895029	0	11.3308	9.96823	21.5065	evm.TU.Contig5386.160	NA	PREDICTED: eukaryotic translation initiation factor 3 subunit A-like [Populus euphratica]	None	0	hub_POD_turquoise
evm.TU.Contig5386.171	1.05712	8.08092	0.98038	0.88622	5.87083	0	9.14126	4.96376	2.41974	16.4164	24.5178	28.8685	9.34462	2.68509	6.76516	29.9456	56.4866	27.6512	evm.TU.Contig5386.171	B3 domain-containing protein Os01g0234100 OS=Oryza sativa subsp. japonica GN=Os01g0234100 PE=2 SV=1	PREDICTED: B3 domain-containing protein Os03g0620400-like [Jatropha curcas]	None	1	hub_POD_turquoise
evm.TU.Contig5386.249	1.05712	0	0	0	0	0.929581	2.03139	2.48188	0	63.3205	121.567	27.9937	0	1.79006	0	386.056	608.062	434.226	evm.TU.Contig5386.249	NA	conserved hypothetical protein [Ricinus communis]	AT5g66780/MUD21_2 [Source:UniProtKB/TrEMBL;Acc:Q9FL02]	1	hub_POD_turquoise
evm.TU.Contig5386.250	5.28561	13.4682	0.98038	4.4311	2.34833	0.929581	2.03139	4.13647	0.806579	15.2438	19.4099	18.3709	3.50423	4.47514	0	30.755	50.9487	53.2541	evm.TU.Contig5386.250	NA	hypothetical protein POPTR_0007s12780g [Populus trichocarpa]	None	0	hub_POD_turquoise
evm.TU.Contig5386.271	15.8568	2.69364	8.82342	2.65866	2.34833	8.36623	9.14126	14.8913	11.2921	50.4219	119.524	44.615	10.5127	13.4254	9.47123	246.04	310.123	738.388	evm.TU.Contig5386.271	NA	PREDICTED: uncharacterized protein LOC100254788 [Vitis vinifera]	At2g18210 [Source:UniProtKB/TrEMBL;Acc:Q9ZPV4]	2	hub_POD_turquoise
evm.TU.Contig5386.292	1587.8	526.158	457.838	444.882	447.357	779.918	803.415	1685.2	1297.79	9413.64	3167.9	2804.62	471.903	1070.45	777.994	3779.62	4351.69	3802.55	evm.TU.Contig5386.292	Probable mitochondrial chaperone bcs1 OS=Schizosaccharomyces pombe (strain 972 / ATCC 24843) GN=SPAC644.07 PE=2 SV=1	ATP binding protein, putative [Ricinus communis]	AAA-ATPase At1g43910 [Source:UniProtKB/Swiss-Prot;Acc:Q9LP11]	2	NA
evm.TU.Contig5386.34	9453.84	8834.24	8243.04	4578.21	2748.72	4046.47	8955.38	6050.83	7082.57	763.364	594.556	1221.23	12804.5	6722.56	6322.72	481.558	991.285	1011.83	evm.TU.Contig5386.34	Acyltransferase-like protein At1g54570, chloroplastic OS=Arabidopsis thaliana GN=At1g54570 PE=2 SV=1	catalytic, putative [Ricinus communis]	Acyltransferase-like protein At1g54570, chloroplastic [Source:UniProtKB/Swiss-Prot;Acc:Q9ZVN2]	1	hub_POD_blue/hub_SOD_blue
evm.TU.Contig5386.360	1133.23	527.056	822.539	646.054	510.762	621.89	669.343	704.854	1323.6	3256.31	4594.02	2665.53	338.742	615.78	971.477	6521.67	6666.53	6285	evm.TU.Contig5386.360	Probable glucan endo-1,3-beta-glucosidase A6 OS=Arabidopsis thaliana GN=A6 PE=2 SV=1	3-glucanase family protein [Populus trichocarpa]	O-Glycosyl hydrolases family 17 protein [Source:UniProtKB/TrEMBL;Acc:Q9SRT4]	3	hub_POD_turquoise
evm.TU.Contig5386.377	168.082	93.3795	206.86	20.3831	38.7475	44.6199	37.5807	100.93	41.9421	1308.62	1476.17	526.632	36.2104	28.6409	77.1228	748.641	1211.69	789.594	evm.TU.Contig5386.377	Cytochrome b561 and DOMON domain-containing protein At3g25290 OS=Arabidopsis thaliana GN=At3g25290 PE=2 SV=1	auxin-responsive family protein [Populus trichocarpa]	Cytochrome b561 and DOMON domain-containing protein At3g25290 [Source:UniProtKB/Swiss-Prot;Acc:Q9LSE7]	0	hub_POD_yellow/hub_SOD_yellow
evm.TU.Contig5386.424	2744.29	2889.38	4030.34	774.556	913.501	952.82	3035.91	2557.16	2789.96	372.887	262.545	284.311	3366.4	2657.34	2872.49	348.017	460.754	375.851	evm.TU.Contig5386.424	NA	PREDICTED: uncharacterized protein LOC105643555 [Jatropha curcas]	unknown protein; FUNCTIONS IN: molecular_function unknown; LOCATED IN: chloroplast; EXPRESSED IN: 21 plant structures; EXPRESSED DURING: 13 growth stages; CONTAINS InterPro DOMAIN/s: Protein of unknown function DUF2996 (InterPro:IPR021374); Has 159 /.../hits to 159 proteins in 52 species: Archae - 0; Bacteria - 76; Metazoa - 0; Fungi - 0; Plants - 38; Viruses - 0; Other Eukaryotes - 45 (source: N…	0	hub_POD_blue/hub_SOD_blue
evm.TU.Contig5386.439	234.681	325.93	165.684	617.695	719.764	613.523	161.496	229.16	208.097	1279.31	1008.29	1160.86	302.532	440.354	257.076	1307.09	1241.6	1420.45	evm.TU.Contig5386.439	RRP15-like protein OS=Rattus norvegicus GN=Rrp15 PE=2 SV=1	hypothetical protein POPTR_0014s16860g [Populus trichocarpa]	unknown protein; FUNCTIONS IN: molecular_function unknown; INVOLVED IN: biological_process unknown; LOCATED IN: nucleolus; EXPRESSED IN: cultured cell; CONTAINS InterPro DOMAIN/s: Protein of unknown function DUF1665 (InterPro:IPR012459); Has 402 Bla /.../s to 382 proteins in 162 species: Archae - 0; Bacteria - 4; Metazoa - 139; Fungi - 111; Plants - 54; Viruses - 1; Other Eukaryotes - 93 (source:…	0	hub_POD_blue/hub_SOD_blue
evm.TU.Contig5386.463	643.787	404.046	578.424	419.182	598.825	368.114	787.164	756.974	729.954	140.712	124.632	125.097	983.521	311.47	296.314	50.9885	48.7336	61.447	evm.TU.Contig5386.463	NA	NA	None	1	hub_POD_blue/hub_SOD_blue
evm.TU.Contig5386.467	2094.16	1626.06	782.343	328.788	658.707	414.593	481.439	446.739	108.082	7503.48	11920.7	10999.8	192.733	271.194	235.428	13942.5	7574.75	14668.4	evm.TU.Contig5386.467	NA	hypothetical protein POPTR_0014s16490g [Populus trichocarpa]	Transmembrane protein [Source:UniProtKB/TrEMBL;Acc:Q9LK60]	2	hub_POD_turquoise
evm.TU.Contig5386.493	1655.45	2410.81	459.798	504.259	612.915	543.805	572.852	480.658	241.167	5569.86	4295.72	7895.1	436.861	847.592	652.162	4985.54	12905.5	11057.4	evm.TU.Contig5386.493	Cytochrome b561 and DOMON domain-containing protein At5g35735 OS=Arabidopsis thaliana GN=At5g35735 PE=2 SV=1	Auxin-induced in root cultures protein 12 precursor, putative [Ricinus communis]	Cytochrome b561 and DOMON domain-containing protein At5g35735 [Source:UniProtKB/Swiss-Prot;Acc:Q9FKH6]	0	hub_POD_turquoise
evm.TU.Contig5386.518	29.5994	71.8304	34.3133	31.0177	68.1016	29.7466	58.9103	53.7741	20.9711	187.616	583.319	818.816	65.4123	97.5581	66.2986	908.89	685.593	1473.7	evm.TU.Contig5386.518	NA	PREDICTED: uncharacterized protein LOC105640874 [Jatropha curcas]	F12F1.11 [Source:UniProtKB/TrEMBL;Acc:O65377]	1	hub_POD_turquoise
evm.TU.Contig5386.525	141.654	113.133	123.528	81.5322	71.6241	149.663	110.711	81.9021	217.776	1876.16	1995.13	1979.68	94.6143	70.7073	354.494	3581.33	3935.24	5145.16	evm.TU.Contig5386.525	Probable tyrosine-protein phosphatase At1g05000 OS=Arabidopsis thaliana GN=At1g05000 PE=1 SV=1	Tyrosine-protein phosphatase SIW14, putative [Ricinus communis]	Phosphotyrosine protein phosphatases superfamily protein [Source:UniProtKB/TrEMBL;Acc:F4I780]	1	hub_POD_turquoise
evm.TU.Contig5386.564	12.6855	17.0597	4.9019	7.08976	7.04499	14.8733	4.06278	4.13647	1.61316	161.819	113.395	164.463	10.5127	10.7403	9.47123	99.549	173.89	218.137	evm.TU.Contig5386.564	Transcription factor GAMYB OS=Oryza sativa subsp. japonica GN=GAM1 PE=2 SV=1	r2r3-myb transcription factor, putative [Ricinus communis]	None	0	hub_POD_turquoise
evm.TU.Contig5386.58	769.584	373.518	658.816	577.815	776.124	302.114	505.816	435.156	362.154	6208.92	4975.07	1919.32	1807.02	376.807	1676.41	2610.93	5686.32	1970.4	evm.TU.Contig5386.58	NA	hypothetical protein M569_00256 [Genlisea aurea]	None	2	NA
evm.TU.Contig5386.620	0	0	1.96076	0	0	0	0	0	0	22.2794	29.6256	14.8717	0	1.79006	0	61.5099	55.3791	65.5435	evm.TU.Contig5386.620	NA	agenet domain-containing protein [Arabidopsis lyrata subsp. lyrata]	At1g06340 [Source:UniProtKB/TrEMBL;Acc:Q9LMI5]	1	hub_POD_turquoise
evm.TU.Contig5386.661	16.9139	54.7707	16.6665	30.1315	28.18	38.1128	56.8789	18.2005	4.03289	100.844	131.783	586.993	50.2273	85.9228	40.591	616.718	843.977	2368.78	evm.TU.Contig5386.661	NA	hypothetical protein POPTR_0013s13950g [Populus trichocarpa]	None	0	NA
evm.TU.Contig5386.692	31.7136	51.1792	21.5684	50.5145	35.225	39.972	24.3767	67.8381	25.8105	198.17	206.358	226.574	36.2104	78.7625	32.4728	386.865	949.197	652.362	evm.TU.Contig5386.692	G-type lectin S-receptor-like serine/threonine-protein kinase At2g19130 OS=Arabidopsis thaliana GN=At2g19130 PE=2 SV=1	s-receptor kinase, putative [Ricinus communis]	G-type lectin S-receptor-like serine/threonine-protein kinase At2g19130 [Source:UniProtKB/Swiss-Prot;Acc:O64477]	0	hub_POD_turquoise
evm.TU.Contig5386.705	82.4555	140.967	69.607	418.296	89.2366	86.451	115.789	24.8188	37.9092	4166.25	12282.4	11064.5	53.7316	107.403	140.715	33422.6	14063	35052.4	evm.TU.Contig5386.705	NA	AP2/ERF super family protein [Hevea brasiliensis]	None	0	hub_POD_turquoise
evm.TU.Contig5386.752	4.22849	2.69364	4.9019	4.4311	2.34833	5.57749	4.06278	9.10023	0.806579	257.972	163.452	40.241	54.8996	7.16023	14.8834	130.304	664.549	59.3988	evm.TU.Contig5386.752	NA	hypothetical protein L484_004816 [Morus notabilis]	At1g06340 [Source:UniProtKB/TrEMBL;Acc:Q9LMI5]	1	NA
evm.TU.Contig5386.794	15.8568	43.9961	13.7253	11.5209	3.5225	13.0141	19.2982	8.27294	4.83947	90.2903	157.322	147.842	5.84039	12.5304	24.3546	439.472	450.786	431.153	evm.TU.Contig5386.794	Protein ASPARTIC PROTEASE IN GUARD CELL 1 OS=Arabidopsis thaliana GN=ASPG1 PE=1 SV=1	hypothetical protein POPTR_0005s22630g [Populus trichocarpa]	AT3g59080/F17J16_130 [Source:UniProtKB/TrEMBL;Acc:Q9LYS8]	2	hub_POD_turquoise
evm.TU.Contig5386.798	1441.91	1295.64	2117.62	533.504	596.476	530.791	1888.18	1481.68	1559.92	191.134	120.546	167.962	2201.83	1546.61	1505.92	140.016	414.235	131.087	evm.TU.Contig5386.798	NA	PREDICTED: uncharacterized protein LOC105789545 [Gossypium raimondii]	Myosin-G heavy chain-like protein [Source:UniProtKB/TrEMBL;Acc:Q8RXT7]	0	hub_POD_blue/hub_SOD_blue
evm.TU.Contig5386.808	0	0	0	0	0	0	0	0	0	4.69041	10.2157	2.62441	0	0	0	15.3775	16.6137	12.2894	evm.TU.Contig5386.808	NA	hypothetical protein POPTR_0002s05930g [Populus trichocarpa]	None	0	hub_POD_blue
evm.TU.Contig5386.894	337.222	361.846	201.958	309.291	220.743	239.832	273.222	173.732	110.501	1451.68	1236.1	1547.53	462.559	376.807	305.785	928.314	2063.42	2460.95	evm.TU.Contig5386.894	Probable mitochondrial chaperone bcs1 OS=Schizosaccharomyces pombe (strain 972 / ATCC 24843) GN=SPAC644.07 PE=2 SV=1	AAA-type ATPase family protein [Populus trichocarpa]	AAA-ATPase At2g46620 [Source:UniProtKB/Swiss-Prot;Acc:F4IJ77]	0	hub_POD_turquoise
evm.TU.Contig5386.931	58.1417	73.6262	59.8032	21.2693	19.9608	8.36623	61.9574	43.8466	15.325	431.517	599.664	381.414	36.2104	24.1658	28.4137	365.013	204.903	502.841	evm.TU.Contig5386.931	NAC domain-containing protein 14 OS=Arabidopsis thaliana GN=NAC014 PE=2 SV=1	hypothetical protein RCOM_1341380 [Ricinus communis]	None	0	NA
evm.TU.Contig5386.964	3947.29	524.362	6147.96	1880.56	1539.33	3998.13	2551.43	1348.49	3270.68	417.446	382.069	526.632	3534.6	742.874	4310.76	825.528	193.827	812.125	evm.TU.Contig5386.964	NA	PREDICTED: uncharacterized protein LOC105642702 [Jatropha curcas]	unknown protein; FUNCTIONS IN: molecular_function unknown; INVOLVED IN: biological_process unknown; LOCATED IN: endomembrane system; EXPRESSED IN: 24 plant structures; EXPRESSED DURING: 15 growth stages; Has 96 Blast hits to 87 proteins in 37 specie /.../hae - 0; Bacteria - 2; Metazoa - 12; Fungi - 2; Plants - 65; Viruses - 0; Other Eukaryotes - 15 (source: NCBI BLink). [Source:TAIR;Acc:AT1G48300]	1	NA
evm.TU.Contig5387.129	112.055	97.8689	122.548	33.6764	34.0508	48.3382	96.491	258.116	140.345	29.315	62.316	6.12362	18.6892	197.801	147.481	45.3231	24.3668	12.2894	evm.TU.Contig5387.129	PCTP-like protein OS=Mus musculus GN=Stard10 PE=1 SV=1	PREDICTED: PCTP-like protein isoform X1 [Jatropha curcas]	At5g49800 [Source:UniProtKB/TrEMBL;Acc:Q5HZ48]	0	NA
evm.TU.Contig5387.154	3.17136	5.38728	0	3.54488	0	3.71832	10.157	1.65459	6.45263	63.3205	27.5825	20.9953	1.16808	2.68509	0	78.5061	42.0881	48.1335	evm.TU.Contig5387.154	NA	PREDICTED: uncharacterized protein LOC105650448 [Jatropha curcas]	At5g24600 [Source:UniProtKB/TrEMBL;Acc:Q9FLU4]	1	hub_POD_turquoise
evm.TU.Contig5387.228	2036.02	2414.4	2679.38	586.677	622.308	701.834	2541.27	1853.14	1622.84	457.315	240.07	441.776	3020.65	3799.4	1859.07	125.448	578.157	253.981	evm.TU.Contig5387.228	NA	PREDICTED: uncharacterized protein LOC105647337 isoform X1 [Jatropha curcas]	Protein of unknown function (DUF707) [Source:TAIR;Acc:AT4G18530]	0	NA
evm.TU.Contig5387.274	1.05712	4.4894	1.96076	2.65866	1.17417	0	1.0157	2.48188	1.61316	22.2794	16.3452	11.3724	2.33616	0.895029	0	95.5023	73.1004	24.5788	evm.TU.Contig5387.274	Lysine-specific demethylase JMJ706 OS=Oryza sativa subsp. japonica GN=JMJ706 PE=2 SV=1	transcription factor, putative [Ricinus communis]	Transcription factor jumonji (Jmj) family protein / zinc finger (C5HC2 type) family protein [Source:UniProtKB/TrEMBL;Acc:F4KIX0]	0	hub_POD_turquoise
evm.TU.Contig5387.312	4.22849	116.724	17.6468	33.6764	170.254	65.0707	60.9417	142.294	9.67895	109.052	524.067	877.428	57.2358	98.4532	73.0637	1525.61	4753.74	5429.87	evm.TU.Contig5387.312	Benzyl alcohol O-benzoyltransferase OS=Nicotiana tabacum GN=HSR201 PE=1 SV=1	PREDICTED: benzyl alcohol O-benzoyltransferase-like [Jatropha curcas]	At5g17540 [Source:UniProtKB/TrEMBL;Acc:Q9LF70]	1	hub_POD_turquoise
evm.TU.Contig5387.412	588.817	1274.09	1182.34	537.049	1150.68	574.481	1063.43	837.221	449.264	6410.61	4914.79	6314.33	822.327	1012.28	730.637	10155.6	22140.6	11094.3	evm.TU.Contig5387.412	Short-chain type dehydrogenase/reductase OS=Picea abies PE=2 SV=1	short-chain type dehydrogenase, putative [Ricinus communis]	AT4g13180/F17N18_70 [Source:UniProtKB/TrEMBL;Acc:Q9SVQ9]	0	hub_POD_turquoise
evm.TU.Contig5387.487	0	0.89788	0	0	0	0	0	0	0	3.5178	12.2589	7.87323	0	0	1.35303	8.09341	27.6895	29.6994	evm.TU.Contig5387.487	NA	hypothetical protein POPTR_0019s02340g [Populus trichocarpa]	None	0	hub_POD_turquoise
evm.TU.Contig5482.11	17.9711	49.3834	6.86266	14.1795	37.5733	14.8733	13.204	24.8188	8.06579	99.6711	88.8769	132.095	32.7062	22.3757	21.6485	157.012	540.5	475.19	evm.TU.Contig5482.11	NA	hypothetical protein POPTR_0010s24190g [Populus trichocarpa]	Uncharacterized protein At2g38790 [Source:UniProtKB/TrEMBL;Acc:Q84JS8]	0	hub_POD_turquoise
evm.TU.Contig5482.158	163.854	83.5028	50.9798	117.867	132.681	104.113	92.4282	78.5929	72.5921	363.506	633.376	369.167	43.2189	63.547	104.183	800.438	408.698	454.708	evm.TU.Contig5482.158	NA	PREDICTED: uncharacterized protein LOC105134078 [Populus euphratica]	AT5g11000/T30N20_270 [Source:UniProtKB/TrEMBL;Acc:Q9LEU1]	0	hub_POD_yellow/hub_SOD_yellow
evm.TU.Contig5482.164	0	0.89788	0	0	0	1.85916	0	0	0	12.8986	8.17259	6.12362	0	0	0	19.4242	14.3986	23.5547	evm.TU.Contig5482.164	NA	hypothetical protein POPTR_0006s20450g [Populus trichocarpa]	Stress induced protein [Source:UniProtKB/TrEMBL;Acc:Q8GYN8]	1	hub_POD_turquoise
evm.TU.Contig5482.173	40.1706	35.0173	49.9994	70.8976	41.0958	63.2115	104.617	69.4927	54.8474	879.451	1538.49	1673.5	100.455	64.4421	105.537	578.679	1085.43	1949.92	evm.TU.Contig5482.173	NA	NA	None	2	NA
evm.TU.Contig5482.174	81.3983	40.4046	42.1564	131.161	103.327	53.9157	153.37	125.749	45.975	1147.98	2097.29	2041.79	112.135	54.5968	93.3592	674.991	1012.33	2179.32	evm.TU.Contig5482.174	NA	PREDICTED: uncharacterized serine-rich protein C215.13 [Jatropha curcas]	At5g11090 [Source:UniProtKB/TrEMBL;Acc:Q9FY56]	2	NA
evm.TU.Contig5482.50	7.39985	8.9788	2.94114	5.31732	16.4383	4.6479	10.157	1.65459	3.22632	133.677	203.293	174.961	11.6808	5.37017	17.5894	634.524	415.343	371.754	evm.TU.Contig5482.50	NA	hypothetical protein POPTR_0003s07340g [Populus trichocarpa]	None	0	hub_POD_turquoise
evm.TU.Contig5482.73	806.584	641.984	878.421	259.662	173.777	220.311	783.101	696.581	722.695	155.956	99.0927	97.1032	1041.93	573.713	1101.37	101.168	248.098	151.569	evm.TU.Contig5482.73	NA	NA	None	2	hub_POD_blue/hub_SOD_blue
evm.TU.Contig5483.100	8.45697	0	1.96076	0	0	0	0	0	3.22632	246.246	136.891	15.7465	0	0	5.41213	8.90275	37.6578	58.3747	evm.TU.Contig5483.100	NA	conserved hypothetical protein [Ricinus communis]	Uncharacterized protein At2g46490 [Source:UniProtKB/TrEMBL;Acc:Q9ZPZ0]	1	hub_POD_yellow/hub_SOD_yellow
evm.TU.Contig5483.149	790.727	70.9325	123.528	23.0417	7.04499	5.57749	30.4709	29.7826	33.8763	1452.85	1331.11	810.943	8.17654	28.6409	21.6485	806.913	1023.41	860.258	evm.TU.Contig5483.149	UBP1-associated proteins 1C OS=Arabidopsis thaliana GN=UBA1C PE=3 SV=2	PREDICTED: uncharacterized protein LOC105131897 isoform X1 [Populus euphratica]	At2g24030 [Source:UniProtKB/TrEMBL;Acc:Q147F7]	1	NA
evm.TU.Contig5483.230	6.34273	6.28516	4.9019	3.54488	3.5225	2.78874	4.06278	2.48188	3.22632	16.4164	22.4746	13.1221	4.67231	0	0	99.549	8.86065	52.23	evm.TU.Contig5483.230	Xyloglucan endotransglucosylase/hydrolase protein 22 OS=Arabidopsis thaliana GN=XTH22 PE=1 SV=1	xyloglucan:xyloglucosyl transferase, putative [Ricinus communis]	None	0	NA
evm.TU.Contig5483.238	0	0	0	0	0	0	1.0157	0	0	17.589	10.2157	5.24882	0	0	0	52.6072	46.5184	35.8441	evm.TU.Contig5483.238	NA	hypothetical protein CISIN_1g041618mg [Citrus sinensis]	Cotton fiber protein [Source:UniProtKB/TrEMBL;Acc:Q9FKM0]	1	hub_POD_turquoise
evm.TU.Contig5483.284	0	0	0	0	0	0	0	0.827294	0	7.03561	31.6688	69.9843	2.33616	0.895029	0	39.6577	18.8289	165.907	evm.TU.Contig5483.284	NA	PREDICTED: basic 7S globulin-like [Gossypium raimondii]	Eukaryotic aspartyl protease family protein [Source:UniProtKB/TrEMBL;Acc:Q9ZVS4]	1	NA
evm.TU.Contig5483.285	2.11424	5.38728	3.92152	0	10.5675	3.71832	2.03139	0	0	30.4876	113.395	300.932	5.84039	3.58012	0	277.604	282.433	830.559	evm.TU.Contig5483.285	Basic 7S globulin 2 OS=Glycine max PE=1 SV=1	PREDICTED: basic 7S globulin-like [Jatropha curcas]	Eukaryotic aspartyl protease family protein [Source:UniProtKB/TrEMBL;Acc:Q9ZVS4]	1	NA
evm.TU.Contig5483.333	9.51409	9.87668	4.9019	1.77244	5.87083	4.6479	19.2982	8.27294	8.87237	100.844	55.165	45.4898	15.185	10.7403	25.7076	94.6929	158.384	63.4952	evm.TU.Contig5483.333	Probable receptor-like protein kinase At5g20050 OS=Arabidopsis thaliana GN=At5g20050 PE=2 SV=1	Putative receptor-like protein kinase [Glycine soja]	Probable receptor-like protein kinase At5g20050 [Source:UniProtKB/Swiss-Prot;Acc:Q94C25]	1	hub_POD_turquoise
evm.TU.Contig5483.346	58752.7	1.79576	56939.5	140.909	125.636	9474.29	13986.1	41.3647	70217.5	284.942	7.15102	107.601	3114.09	47.4365	40213.5	1139.55	59.8094	65.5435	evm.TU.Contig5483.346	NA	NA	None	0	NA
evm.TU.Contig5483.35	17.9711	2.69364	15.6861	2.65866	25.8316	16.7325	8.12556	8.27294	11.2921	168.855	260.501	20.1205	7.00847	34.0111	36.5319	104.405	76.4231	118.798	evm.TU.Contig5483.35	NA	conserved hypothetical protein [Ricinus communis]	At3g15760 [Source:UniProtKB/TrEMBL;Acc:Q9LW03]	1	hub_POD_yellow/hub_SOD_yellow
evm.TU.Contig5483.383	2.11424	8.08092	6.86266	2.65866	4.69666	0.929581	7.10987	18.2005	21.7776	62.1479	52.1003	21.8701	2.33616	2.68509	18.9425	47.7511	53.1639	40.9647	evm.TU.Contig5483.383	NA	hypothetical protein L484_020808 [Morus notabilis]	Transmembrane protein [Source:UniProtKB/TrEMBL;Acc:Q9LHJ4]	0	hub_POD_turquoise
evm.TU.Contig5483.40	578.245	560.277	2302.91	764.808	474.363	1279.1	455.031	305.271	582.35	15026.9	5370.41	6326.58	388.97	1884.04	818.585	2363.28	6103.88	4529.67	evm.TU.Contig5483.40	NA	hypothetical protein POPTR_0018s13020g [Populus trichocarpa]	Tetratricopeptide repeat (TPR)-like superfamily protein [Source:UniProtKB/TrEMBL;Acc:F4K464]	1	NA
evm.TU.Contig5483.45	45.4562	111.337	14.7057	12.4071	17.6125	43.6903	43.6749	33.919	4.03289	4260.06	9299.39	8448.85	7.00847	82.3426	78.4759	11143.8	22521.6	28548.3	evm.TU.Contig5483.45	Stellacyanin OS=Toxicodendron vernicifluum PE=1 SV=1	PREDICTED: endochitinase A-like [Jatropha curcas]	Copper ion binding / electron carrier protein [Source:UniProtKB/TrEMBL;Acc:F4HPM4]	1	hub_POD_turquoise
evm.TU.Contig5483.490	41.2277	48.4855	54.9013	76.2149	104.501	66.0002	55.8632	51.2922	52.4276	11.726	19.4099	23.6197	115.64	152.155	96.0653	16.9962	11.0758	8.19293	evm.TU.Contig5483.490	NA	PREDICTED: uncharacterized protein LOC105637874 isoform X2 [Jatropha curcas]	unknown protein; FUNCTIONS IN: molecular_function unknown; INVOLVED IN: biological_process unknown; LOCATED IN: mitochondrion, plastid; EXPRESSED IN: 24 plant structures; EXPRESSED DURING: 13 growth stages; BEST Arabidopsis thaliana protein match is /.../own protein (TAIR:AT2G19530.1); Has 63 Blast hits to 63 proteins in 14 species: Archae - 0; Bacteria - 0; Metazoa - 0; Fungi - 0; Plants - 63; V…	1	NA
evm.TU.Contig5483.505	23.2567	85.2986	50.9798	33.6764	69.2758	89.2398	76.1771	60.3924	16.9382	633.205	262.545	1220.35	51.3954	129.779	96.0653	1086.95	3475.59	843.872	evm.TU.Contig5483.505	NA	NA	NA	1	hub_POD_turquoise
evm.TU.Contig5483.519	534.903	94.2774	119.606	775.442	55.1858	55.7749	54.8475	30.6099	19.3579	5383.41	10416	6563.65	5.84039	32.221	64.9455	16722.6	11594.2	16619.4	evm.TU.Contig5483.519	Putative nuclease HARBI1 OS=Homo sapiens GN=HARBI1 PE=1 SV=1	PREDICTED: uncharacterized protein LOC105637914 [Jatropha curcas]	Nuclease [Source:UniProtKB/TrEMBL;Acc:Q84J48]	0	hub_POD_turquoise
evm.TU.Contig5483.536	31.7136	8.9788	9.8038	3.54488	2.34833	1.85916	6.09417	14.064	8.87237	37.5232	153.236	17.4961	1.16808	1.79006	20.2955	163.487	17.7213	50.1817	evm.TU.Contig5483.536	NA	PREDICTED: corepressor interacting with RBPJ 1-like [Jatropha curcas]	Protein BIG GRAIN 1-like C [Source:UniProtKB/Swiss-Prot;Acc:Q9M2B3]	1	NA
evm.TU.Contig5483.569	113.112	72.7283	55.8817	54.9456	113.894	92.9581	15.2354	41.3647	31.4566	279.079	485.248	222.2	4.67231	84.1327	25.7076	435.426	124.049	261.15	evm.TU.Contig5483.569	NA	PREDICTED: uncharacterized protein LOC105637976 [Jatropha curcas]	At5g20670 [Source:UniProtKB/TrEMBL;Acc:A6QR87]	2	hub_POD_yellow/hub_SOD_yellow
evm.TU.Contig5483.621	91.9696	78.1156	82.3519	91.2806	64.5791	73.4369	83.287	100.93	112.114	277.907	531.218	443.525	77.0931	69.8122	144.774	740.547	376.578	567.361	evm.TU.Contig5483.621	F-box only protein 13 OS=Arabidopsis thaliana GN=FBX13 PE=2 SV=2	PREDICTED: F-box only protein 13 [Jatropha curcas]	F-box family protein [Source:TAIR;Acc:AT4G33160]	1	hub_POD_turquoise
evm.TU.Contig5483.669	10.5712	24.2428	15.6861	42.5385	46.9666	18.5916	56.8789	38.8828	1.61316	182.926	281.954	335.925	40.8827	38.4862	48.7092	642.617	521.671	272.415	evm.TU.Contig5483.669	NA	NA	NA	0	hub_POD_turquoise
evm.TU.Contig5483.723	7.39985	3.59152	6.86266	0.88622	5.87083	7.43665	3.04709	5.79105	4.83947	72.7013	21.4531	29.7433	3.50423	8.95029	0	51.7978	49.8412	43.0129	evm.TU.Contig5483.723	NA	hypothetical protein POPTR_0006s24990g [Populus trichocarpa]	Protein of Unknown Function (DUF239) [Source:TAIR;Acc:AT5G25950]	0	hub_POD_turquoise
evm.TU.Contig5483.764	58.1417	0.89788	38.2348	92.1669	44.6183	92.9581	276.269	330.917	467.816	8.20821	17.3668	1.74961	36.2104	0.895029	454.619	12.9495	2.21516	5.12058	evm.TU.Contig5483.764	Ethylene-responsive transcription factor ERF036 OS=Arabidopsis thaliana GN=ERF036 PE=2 SV=2	PREDICTED: ethylene-responsive transcription factor TINY-like [Gossypium raimondii]	Integrase-type DNA-binding superfamily protein [Source:UniProtKB/TrEMBL;Acc:A0A1I9LT94]	0	NA
evm.TU.Contig5483.98	39.1135	34.1194	14.7057	36.335	22.3091	28.817	24.3767	10.7548	9.67895	967.396	1275.95	1984.93	5.84039	17.0055	23.0015	4776.73	3062.46	4988.47	evm.TU.Contig5483.98	NA	hypothetical protein POPTR_0018s12210g [Populus trichocarpa]	Stress induced protein [Source:UniProtKB/TrEMBL;Acc:Q8GYN8]	1	hub_POD_turquoise
evm.TU.Contig602.1	7.39985	10.7746	3.92152	2.65866	5.87083	0.929581	3.04709	5.79105	3.22632	24.6246	28.6041	31.4929	2.33616	7.16023	4.0591	16.9962	65.3473	37.8923	evm.TU.Contig602.1	Ribosomal protein S3, mitochondrial OS=Oenothera berteroana GN=RPS3 PE=3 SV=2	ribosomal protein S3 [Kalanchoe pinnata]	None	1	hub_POD_turquoise
evm.TU.Contig6055.186	754.785	620.435	343.133	317.267	162.035	175.691	180.794	174.559	170.188	1465.75	2797.07	3792.27	120.312	161.105	159.658	3884.84	2066.75	4451.84	evm.TU.Contig6055.186	Beta-1,4-mannosyl-glycoprotein 4-beta-N-acetylglucosaminyltransferase OS=Rattus norvegicus GN=Mgat3 PE=1 SV=2	PREDICTED: uncharacterized protein LOC105644700 [Jatropha curcas]	Beta-1,4-N-acetylglucosaminyltransferase family protein [Source:UniProtKB/TrEMBL;Acc:F4HP06]	0	hub_POD_turquoise
evm.TU.Contig6055.206	1207.23	1140.31	1480.37	335.877	328.766	332.79	1023.82	1185.51	1352.63	286.115	145.064	229.199	1283.72	607.725	876.765	246.849	220.409	170.003	evm.TU.Contig6055.206	Lipase OS=Staphylococcus hyicus GN=lip PE=1 SV=1	PREDICTED: uncharacterized protein LOC105644644 [Jatropha curcas]	Alpha/beta-Hydrolases superfamily protein [Source:UniProtKB/TrEMBL;Acc:Q9SAC8]	0	hub_POD_blue/hub_SOD_blue
evm.TU.Contig6055.214	16.9139	70.0346	28.431	88.622	158.512	22.3099	27.4238	41.3647	6.45263	94.9807	227.811	485.516	28.0339	23.2707	24.3546	628.049	388.761	1113.21	evm.TU.Contig6055.214	F-box/kelch-repeat protein At1g23390 OS=Arabidopsis thaliana GN=At1g23390 PE=2 SV=1	PREDICTED: F-box/kelch-repeat protein At1g23390 [Jatropha curcas]	F-box/Kelch repeat-containing F-box family protein [Source:UniProtKB/TrEMBL;Acc:C4PVQ8]	1	hub_POD_turquoise
evm.TU.Contig6055.375	25.3709	20.6512	33.3329	106.346	130.332	63.2115	26.4081	36.4009	31.4566	281.424	281.954	252.818	53.7316	50.1216	58.1804	372.297	336.705	271.391	evm.TU.Contig6055.375	NA	PREDICTED: uncharacterized protein LOC104433432 [Eucalyptus grandis]	F7A19.14 protein [Source:UniProtKB/TrEMBL;Acc:Q9XI82]	0	hub_POD_blue/hub_SOD_blue
evm.TU.Contig6055.394	3576.24	2907.34	4970.53	1550	1311.54	1386.93	5169.89	3634.3	6283.25	934.563	344.27	420.78	6021.44	3823.56	5744.97	221.759	780.845	275.487	evm.TU.Contig6055.394	NA	PREDICTED: uncharacterized protein LOC105116656 isoform X1 [Populus euphratica]	Uncharacterized protein At2g03420/T4M8.15 [Source:UniProtKB/TrEMBL;Acc:Q9ZQ78]	0	hub_POD_blue/hub_SOD_blue
evm.TU.Contig64.73	5.28561	1.79576	0.98038	0	1.17417	0.929581	15.2354	1.65459	12.9053	126.641	35.7551	5.24882	1.16808	0.895029	13.5303	162.678	62.0246	142.352	evm.TU.Contig64.73	NA	conserved hypothetical protein [Ricinus communis]	At5g57123 [Source:UniProtKB/TrEMBL;Acc:Q8LCB5]	1	hub_POD_turquoise
evm.TU.Contig65.37	17.9711	22.447	6.86266	4.4311	5.87083	8.36623	6.09417	14.8913	16.1316	93.8081	67.4239	98.8528	10.5127	8.05526	8.11819	46.9418	161.707	130.063	evm.TU.Contig65.37	NA	MatR, partial (mitochondrion) [Bruguiera gymnorhiza]	None	2	hub_POD_turquoise
evm.TU.Contig65.39	12.6855	22.447	8.82342	15.952	11.7417	10.2254	9.14126	5.79105	4.83947	112.57	64.3592	92.7292	29.2019	8.05526	13.5303	72.0314	179.428	152.593	evm.TU.Contig65.39	Group II intron-encoded protein LtrA OS=Lactococcus lactis subsp. cremoris (strain MG1363) GN=ltrA PE=1 SV=1	maturase [Carallia brachiata]	None	3	hub_POD_turquoise
evm.TU.Contig70607.22	35.9421	15.264	30.3918	31.0177	4.69666	9.29581	63.9888	48.8103	58.8803	1332.08	1376.06	462.771	24.5296	60.862	109.596	1440.63	3065.79	1984.74	evm.TU.Contig70607.22	NA	PREDICTED: uncharacterized protein LOC105649339 [Jatropha curcas]	Uncharacterized protein AT4g21920 [Source:UniProtKB/TrEMBL;Acc:O49715]	2	hub_POD_turquoise
evm.TU.Contig70607.25	146.94	225.368	167.645	333.219	368.688	336.508	122.899	153.049	92.7566	626.169	558.801	689.345	167.035	177.216	124.479	721.123	897.141	1010.8	evm.TU.Contig70607.25	tRNA wybutosine-synthesizing protein 2/3/4 OS=Arabidopsis thaliana GN=At4g04670 PE=2 SV=1	PREDICTED: tRNA wybutosine-synthesizing protein 2/3/4 isoform X1 [Jatropha curcas]	tRNA wybutosine-synthesizing protein 2/3/4 [Source:UniProtKB/Swiss-Prot;Acc:Q8W4K1]	2	hub_POD_turquoise
evm.TU.Contig70607.26	56.0274	72.7283	47.0583	123.185	55.1858	100.395	32.5022	47.983	28.2303	168.855	203.293	242.321	57.2358	55.4918	40.591	291.363	266.927	450.611	evm.TU.Contig70607.26	tRNA wybutosine-synthesizing protein 2/3/4 OS=Arabidopsis thaliana GN=At4g04670 PE=2 SV=1	PREDICTED: tRNA wybutosine-synthesizing protein 2/3/4 isoform X1 [Jatropha curcas]	tRNA wybutosine-synthesizing protein 2/3/4 [Source:UniProtKB/Swiss-Prot;Acc:Q8W4K1]	1	hub_POD_turquoise
evm.TU.Contig70607.63	395.363	354.663	201.958	380.188	393.346	218.452	150.323	304.444	114.534	616.788	1073.67	932.54	127.32	122.619	71.7107	1103.13	695.561	1344.67	evm.TU.Contig70607.63	NA	PREDICTED: WASH complex subunit FAM21 homolog [Populus euphratica]	Serine/arginine repetitive matrix-like protein [Source:UniProtKB/TrEMBL;Acc:Q8L4C5]	0	hub_POD_turquoise
evm.TU.Contig716.1	4.22849	10.7746	2.94114	7.97598	7.04499	3.71832	2.03139	7.44564	5.64605	35.178	35.7551	32.3677	10.5127	5.37017	6.76516	13.7588	73.1004	56.3264	evm.TU.Contig716.1	NADH-ubiquinone oxidoreductase chain 1 OS=Oenothera berteroana GN=ND1 PE=2 SV=1	NADH dehydrogenase subunit 1, partial (mitochondrion) [Utricularia gibba]	NADH dehydrogenase family protein [Source:UniProtKB/TrEMBL;Acc:Q3EC42]	0	hub_POD_turquoise
evm.TU.Contig716.2	1.05712	9.87668	2.94114	6.20354	7.04499	5.57749	2.03139	4.13647	3.22632	36.3506	28.6041	65.6103	12.8489	3.58012	12.1773	33.9923	78.6383	101.388	evm.TU.Contig716.2	NA	BnaCnng12460D [Brassica napus]	unknown protein; BEST Arabidopsis thaliana protein match is: unknown protein (TAIR:ATMG01040.1). [Source:TAIR;Acc:AT2G07599]	3	hub_POD_turquoise
evm.TU.Contig7167.104	5191.52	2031	1192.14	728.473	479.06	554.03	590.119	398.755	814.645	48809.5	60226.9	49943.4	204.414	580.874	1006.66	87402.4	71957.3	85493.3	evm.TU.Contig7167.104	NA	hypothetical protein DICPUDRAFT_78981 [Dictyostelium purpureum]	None	2	hub_POD_blue/hub_SOD_blue
evm.TU.Contig7167.108	1.05712	0.89788	1.96076	1.77244	7.04499	0.929581	4.06278	11.5821	4.03289	267.353	384.112	328.926	11.6808	1.79006	14.8834	1135.51	732.111	695.375	evm.TU.Contig7167.108	NA	PREDICTED: uncharacterized protein LOC105630650 [Jatropha curcas]	None	3	hub_POD_turquoise
evm.TU.Contig7167.187	40.1706	59.2601	25.4899	7.97598	29.3541	50.1974	41.6435	18.2005	22.5842	253.282	298.3	496.014	23.3616	23.2707	119.067	717.886	665.656	1142.91	evm.TU.Contig7167.187	NA	hypothetical protein POPTR_0002s09020g [Populus trichocarpa]	unknown protein; Has 21 Blast hits to 21 proteins in 8 species: Archae - 0; Bacteria - 0; Metazoa - 0; Fungi - 0; Plants - 21; Viruses - 0; Other Eukaryotes - 0 (source: NCBI BLink). [Source:TAIR;Acc:AT1G36940]	1	hub_POD_turquoise
evm.TU.Contig7167.210	93.0267	306.177	23.5291	121.412	84.5399	61.3523	66.0202	57.0833	10.4855	2402.66	6149.88	5553.25	101.623	68.0222	46.0031	8514.27	6131.57	11062.5	evm.TU.Contig7167.210	Uncharacterized protein At1g76070 OS=Arabidopsis thaliana GN=At1g76070 PE=1 SV=1	PREDICTED: uncharacterized protein At1g76070 [Jatropha curcas]	Uncharacterized protein At1g76070 [Source:UniProtKB/Swiss-Prot;Acc:Q9SGS5]	0	hub_POD_turquoise
evm.TU.Contig7167.214	46.5133	95.1753	99.0184	85.9633	81.0174	67.8594	29.4552	46.3284	55.6539	356.471	393.306	333.3	88.7739	95.7681	81.1819	659.613	937.014	893.03	evm.TU.Contig7167.214	Pentatricopeptide repeat-containing protein At2g33680 OS=Arabidopsis thaliana GN=PCMP-E19 PE=3 SV=1	PREDICTED: pentatricopeptide repeat-containing protein At2g33680 [Jatropha curcas]	Tetratricopeptide repeat (TPR)-like superfamily protein [Source:TAIR;Acc:AT2G33680]	1	hub_POD_turquoise
evm.TU.Contig7167.282	11.6283	6.28516	13.7253	11.5209	11.7417	14.8733	13.204	18.2005	27.4237	4.69041	0	0.874803	14.0169	15.2155	9.47123	0.809341	2.21516	0	evm.TU.Contig7167.282	NA	NA	None	0	hub_POD_blue
evm.TU.Contig7167.386	543.36	1071.17	936.263	368.667	469.666	434.114	874.513	417.783	563.799	231.002	186.948	216.951	1057.11	1014.07	2333.98	81.7435	184.966	251.933	evm.TU.Contig7167.386	NA	hypothetical protein L484_021784 [Morus notabilis]	At3g60520 [Source:UniProtKB/TrEMBL;Acc:Q9M207]	1	NA
evm.TU.Contig7167.426	2870.08	2924.4	2404.87	1355.92	2269.66	1214.03	1711.45	1300.51	492.82	70299.8	48021.1	41311.7	2114.22	1092.83	1017.48	26594.1	56140	45308	evm.TU.Contig7167.426	Protein translation factor SUI1 homolog OS=Zea mays GN=TIF PE=3 SV=1	protein translation factor SUI1 homolog 2 [Jatropha curcas]	AT5g54940/MBG8_21 [Source:UniProtKB/TrEMBL;Acc:Q9FFT6]	1	hub_POD_turquoise
evm.TU.Contig7167.469	0	4.4894	6.86266	2.65866	9.39333	0.929581	4.06278	2.48188	5.64605	26.9698	19.4099	15.7465	2.33616	3.58012	6.76516	10.5214	46.5184	12.2894	evm.TU.Contig7167.469	NA	PREDICTED: uncharacterized protein LOC105633025 [Jatropha curcas]	RING/FYVE/PHD zinc finger superfamily protein [Source:UniProtKB/TrEMBL;Acc:Q9C6P8]	1	NA
evm.TU.Contig7167.5	1614.22	574.643	672.541	823.298	677.494	823.609	510.895	580.76	671.88	3622.17	3823.75	3670.68	272.162	345.481	343.67	4027.28	1193.97	3996.1	evm.TU.Contig7167.5	NA	PREDICTED: uncharacterized protein LOC105630783 [Jatropha curcas]	At1g10020 [Source:UniProtKB/TrEMBL;Acc:O80593]	1	NA
evm.TU.Contig7167.542	47.5705	52.077	59.8032	112.55	84.5399	74.3665	216.343	172.904	258.105	10.5534	24.5178	6.99843	183.388	238.078	117.714	46.1325	6.64549	12.2894	evm.TU.Contig7167.542	Probable LRR receptor-like serine/threonine-protein kinase At4g26540 OS=Arabidopsis thaliana GN=At4g26540 PE=2 SV=1	kinase family protein [Populus trichocarpa]	Leucine-rich receptor-like protein kinase family protein [Source:UniProtKB/TrEMBL;Acc:F4K6B8]	0	NA
evm.TU.Contig7167.85	1.05712	1.79576	6.86266	1.77244	1.17417	10.2254	6.09417	9.10023	8.06579	132.504	103.179	170.587	0	1.79006	44.6501	920.221	605.847	896.102	evm.TU.Contig7167.85	UPF0483 protein AGAP003155 OS=Anopheles gambiae GN=AGAP003155 PE=3 SV=3	PREDICTED: UPF0483 protein CG5412 [Populus euphratica]	INVOLVED IN: 10-formyltetrahydrofolate biosynthetic process, folic acid and derivative biosynthetic process; EXPRESSED IN: 24 plant structures; EXPRESSED DURING: 15 growth stages; CONTAINS InterPro DOMAIN/s: Serine hydrolase (InterPro:IPR005645); BE /.../bidopsis thaliana protein match is: alpha/beta-Hydrolases superfamily protein (TAIR:AT5G65400.1); Has 30201 Blast hits to 17322 proteins in 780 …	3	hub_POD_turquoise
evm.TU.Contig7167.96	27.4852	47.5876	30.3918	26.5866	23.4833	13.0141	29.4552	14.8913	21.7776	161.819	272.76	215.202	22.1935	23.2707	21.6485	496.936	183.858	267.294	evm.TU.Contig7167.96	Putative clathrin assembly protein At4g40080 OS=Arabidopsis thaliana GN=At4g40080 PE=2 SV=2	PREDICTED: putative clathrin assembly protein At4g40080 [Populus euphratica]	At4g40080 [Source:UniProtKB/TrEMBL;Acc:A1A6G6]	1	hub_POD_turquoise
evm.TU.Contig75.192	343.564	122.112	93.1361	258.776	57.5341	63.2115	62.9731	26.4734	15.325	1710.83	4277.33	2460.82	36.2104	57.2818	71.7107	11574.4	4340.61	7948.17	evm.TU.Contig75.192	NA	PREDICTED: uncharacterized protein LOC105124599 [Populus euphratica]	At3g03280 [Source:UniProtKB/TrEMBL;Acc:Q9M9P6]	2	hub_POD_turquoise
evm.TU.Contig75.205	44.3991	23.3449	72.5481	23.9279	19.9608	23.2395	38.5964	44.6739	93.5632	1214.82	985.819	447.025	28.0339	24.1658	67.6516	1085.33	991.285	991.345	evm.TU.Contig75.205	Putative zinc finger protein At1g68190 OS=Arabidopsis thaliana GN=At1g68190 PE=2 SV=1	PREDICTED: putative zinc finger protein At1g68190 isoform X1 [Jatropha curcas]	B-box zinc finger family protein [Source:TAIR;Acc:AT1G68190]	2	hub_POD_turquoise
evm.TU.Contig75.215	76.1127	137.376	66.6659	48.7421	129.158	118.057	228.531	88.5204	105.662	1811.67	1508.86	2952.46	99.2866	178.111	127.185	4544.45	8746.57	13643.3	evm.TU.Contig75.215	NA	PREDICTED: uncharacterized protein LOC105642058 [Jatropha curcas]	Core-2/I-branching beta-1,6-N-acetylglucosaminyltransferase family protein [Source:UniProtKB/TrEMBL;Acc:Q9M9C4]	0	hub_POD_turquoise
evm.TU.Contig75.226	19.0282	81.7071	62.7443	137.364	120.939	100.395	72.1143	56.256	21.7776	328.328	343.249	377.915	39.7146	67.1272	32.4728	793.964	407.59	718.93	evm.TU.Contig75.226	NA	PREDICTED: uncharacterized protein LOC105642039 [Jatropha curcas]	At1g68440/T2E12_1 [Source:UniProtKB/TrEMBL;Acc:Q9M9C9]	2	hub_POD_turquoise
evm.TU.Contig75.241	404.877	1082.84	681.364	367.781	270.058	180.339	522.067	402.892	261.332	3934.08	2567.22	2822.99	675.149	514.642	863.235	2388.37	7337.73	4083.15	evm.TU.Contig75.241	NA	hypothetical protein POPTR_0010s13590g [Populus trichocarpa]	T6J4.11 protein [Source:UniProtKB/TrEMBL;Acc:Q9FX61]	1	hub_POD_turquoise
evm.TU.Contig75.247	299.165	808.092	100.979	59.3767	38.7475	100.395	36.565	37.2282	18.5513	1401.26	1720.33	1465.3	105.127	142.31	101.477	1135.51	1819.76	1722.56	evm.TU.Contig75.247	IST1-like protein OS=Dictyostelium discoideum GN=DDB_G0289029 PE=3 SV=1	hypothetical protein POPTR_0010s13710g [Populus trichocarpa]	Regulator of Vps4 activity in the MVB pathway protein [Source:UniProtKB/TrEMBL;Acc:Q9FX63]	1	hub_POD_turquoise
evm.TU.Contig75.284	0	0	0.98038	0	0	0.929581	0	0.827294	3.22632	28.1424	26.5609	7.87323	0	0	5.41213	36.4204	46.5184	45.0611	evm.TU.Contig75.284	NA	NA	None	1	hub_POD_turquoise
evm.TU.Contig8573.107	254.766	259.487	249.997	537.935	420.351	422.03	424.561	362.355	341.989	60.9753	42.9061	78.7323	484.752	568.343	522.27	39.6577	35.4426	45.0611	evm.TU.Contig8573.107	NA	PREDICTED: uncharacterized protein LOC105644756 [Jatropha curcas]	Restriction endonuclease, type II-like superfamily protein [Source:UniProtKB/TrEMBL;Acc:Q8GW93]	0	NA
evm.TU.Contig8573.134	2.11424	1.79576	0	2.65866	0	5.57749	2.03139	4.13647	0	14.0712	29.6256	24.4945	1.16808	6.2652	5.41213	55.8445	64.2397	33.7959	evm.TU.Contig8573.134	Uncharacterized WD repeat-containing protein alr3466 OS=Nostoc sp. (strain PCC 7120 / UTEX 2576) GN=alr3466 PE=3 SV=1	Transducin/WD40 repeat-like superfamily protein [Theobroma cacao]	F21J9.19 [Source:UniProtKB/TrEMBL;Acc:Q9FYL1]	0	hub_POD_turquoise
evm.TU.Contig8573.143	0	0	0.98038	0	1.17417	0	0	0	0	7.03561	10.2157	10.4976	0	0	0	21.8522	63.1321	20.4823	evm.TU.Contig8573.143	NA	NA	None	0	hub_POD_turquoise
evm.TU.Contig8573.185	57.0846	39.5067	57.8424	87.7358	37.5733	21.3804	22.3453	40.5374	23.3908	511.254	1634.52	922.918	18.6892	25.9558	31.1197	3728.64	1648.08	3244.4	evm.TU.Contig8573.185	NA	PREDICTED: uncharacterized protein LOC105644596 [Jatropha curcas]	At1g70420/F17O7_4 [Source:UniProtKB/TrEMBL;Acc:O64594]	3	hub_POD_turquoise
evm.TU.Contig8573.210	0	0.89788	0	0	0	0	0	0.827294	0.806579	9.38081	3.06472	5.24882	0	0	0	8.09341	26.582	4.09647	evm.TU.Contig8573.210	Putative disease resistance protein At1g50180 OS=Arabidopsis thaliana GN=At1g50180 PE=3 SV=2	NBS-LRR resistance gene-like protein ARGH35 [Populus trichocarpa]	Putative disease resistance protein At1g50180 [Source:UniProtKB/Swiss-Prot;Acc:Q9SX38]	2	hub_POD_turquoise
evm.TU.Contig8573.216	443.991	294.505	366.662	559.205	832.484	494.537	899.906	801.647	635.584	131.331	233.94	87.4803	620.249	826.112	1232.61	87.4089	86.3913	228.378	evm.TU.Contig8573.216	NA	PREDICTED: uncharacterized protein LOC105649846 [Jatropha curcas]	D-ribose-binding periplasmic protein [Source:UniProtKB/TrEMBL;Acc:Q9ZUJ2]	0	NA
evm.TU.Contig8573.277	118.398	52.9749	98.038	89.5082	85.7141	201.719	121.883	86.0385	90.3368	1337.94	528.154	597.491	52.5635	243.448	221.897	987.396	1844.12	2059.5	evm.TU.Contig8573.277	F-box/kelch-repeat protein SKIP11 OS=Arabidopsis thaliana GN=SKIP11 PE=1 SV=2	conserved hypothetical protein [Ricinus communis]	At1g14330/F14L17_7 [Source:UniProtKB/TrEMBL;Acc:Q9M9S9]	2	hub_POD_turquoise
evm.TU.Contig8573.280	101.484	71.8304	126.469	117.867	156.164	105.043	141.182	248.188	105.662	50.4219	35.7551	20.9953	165.867	131.569	197.543	30.755	29.9047	24.5788	evm.TU.Contig8573.280	NA	hypothetical protein [Ricinus communis]	T2P11.11 protein [Source:UniProtKB/TrEMBL;Acc:Q9ZVG6]	2	NA
evm.TU.Contig8573.294	321.365	354.663	585.287	327.015	250.097	373.692	936.471	723.055	663.008	65.6657	55.165	69.1095	1402.86	1986.07	978.242	56.6539	57.5942	49.1576	evm.TU.Contig8573.294	NA	conserved hypothetical protein [Ricinus communis]	Protein of unknown function (DUF1666) [Source:TAIR;Acc:AT1G69610]	2	NA
evm.TU.Contig8573.325	12.6855	10.7746	18.6272	31.9039	55.1858	27.8874	16.2511	15.7186	13.7118	107.879	78.6612	73.4835	25.6977	34.9061	36.5319	102.786	107.435	72.7123	evm.TU.Contig8573.325	NA	conserved hypothetical protein [Ricinus communis]	F7A19.14 protein [Source:UniProtKB/TrEMBL;Acc:Q9XI82]	2	hub_POD_blue/hub_SOD_blue
evm.TU.Contig8573.64	8.45697	5.38728	14.7057	7.97598	4.69666	4.6479	20.3139	14.064	7.25921	118.433	146.085	104.102	10.5127	34.0111	39.2379	214.475	300.155	226.33	evm.TU.Contig8573.64	NA	Uncharacterized protein TCM_008722 [Theobroma cacao]	Transmembrane protein, putative (DUF 3339) [Source:UniProtKB/TrEMBL;Acc:Q9SMN3]	0	hub_POD_turquoise
evm.TU.Contig8573.9	1.05712	13.4682	4.9019	2.65866	16.4383	31.6057	17.2668	8.27294	0.806579	470.213	332.012	673.599	3.50423	27.7459	29.7667	1918.95	3991.72	3088.74	evm.TU.Contig8573.9	NA	PREDICTED: uncharacterized protein LOC105110852 [Populus euphratica]	F3H9.15 protein [Source:UniProtKB/TrEMBL;Acc:Q9FZ93]	0	hub_POD_turquoise
evm.TU.Contig8624.113	22.1995	5.38728	49.9994	23.9279	14.09	44.6199	85.3184	57.9105	102.436	11.726	6.12944	0	16.3531	11.6354	109.596	8.90275	0	1.02412	evm.TU.Contig8624.113	NA	PREDICTED: uncharacterized protein LOC103452117 isoform X3 [Malus domestica]	At1g35180 [Source:UniProtKB/TrEMBL;Acc:Q6IDJ6]	2	NA
evm.TU.Contig8624.173	84.5697	119.418	110.783	166.609	212.524	142.226	117.821	177.041	137.118	642.586	829.518	549.377	133.161	207.647	151.54	819.863	804.104	714.834	evm.TU.Contig8624.173	Phosphatidylinositol 4-phosphate 5-kinase 1 OS=Arabidopsis thaliana GN=PIP5K1 PE=1 SV=1	PREDICTED: uncharacterized protein LOC105638910 [Jatropha curcas]	Histone H3 K4-specific methyltransferase SET7/9 family protein [Source:UniProtKB/TrEMBL;Acc:Q9CAP2]	1	hub_POD_turquoise
evm.TU.Contig8624.232	760.07	599.784	1264.69	872.04	1029.74	953.75	1927.79	1820.87	2864.97	198.17	488.312	177.585	732.385	514.642	2179.73	460.515	203.795	186.389	evm.TU.Contig8624.232	Proline-rich receptor-like protein kinase PERK1 OS=Arabidopsis thaliana GN=PERK1 PE=2 SV=1	ATP binding protein, putative [Ricinus communis]	Protein kinase protein with adenine nucleotide alpha hydrolases-like domain [Source:TAIR;Acc:AT1G77280]	0	NA
evm.TU.Contig8624.27	354.136	702.142	537.248	397.913	418.003	326.283	563.711	302.789	257.299	100.844	33.7119	127.721	918.109	562.078	192.131	44.5138	122.942	51.2058	evm.TU.Contig8624.27	Uncharacterized protein At1g01500 OS=Arabidopsis thaliana GN=At1g01500 PE=2 SV=1	PREDICTED: uncharacterized protein At1g01500 [Populus euphratica]	AT1G75180 protein [Source:UniProtKB/TrEMBL;Acc:Q9FRK9]	0	NA
evm.TU.Contig8624.274	11.6283	32.3237	13.7253	22.1555	15.2642	27.8874	19.2982	14.8913	2.41974	86.7725	208.401	122.472	11.6808	51.9117	27.0606	131.923	169.46	180.245	evm.TU.Contig8624.274	NA	PREDICTED: uncharacterized protein LOC105107551 [Populus euphratica]	Putative uncharacterized protein [Source:UniProtKB/TrEMBL;Acc:Q45GL9]	2	hub_POD_turquoise
evm.TU.Contig8624.281	42.2849	145.457	35.2937	24.8142	31.7025	35.3241	16.2511	12.4094	31.4566	165.337	321.796	207.328	24.5296	59.9669	41.944	493.698	355.534	628.808	evm.TU.Contig8624.281	Protein MKS1 OS=Arabidopsis thaliana GN=MKS1 PE=1 SV=2	Protein MKS1, putative [Ricinus communis]	F16F4.1 protein [Source:UniProtKB/TrEMBL;Acc:Q9LMP5]	0	hub_POD_turquoise
evm.TU.Contig8624.327	164.911	636.597	119.606	267.638	466.144	89.2398	186.888	143.122	29.0368	711.769	1043.03	972.781	139.001	170.95	125.832	1805.64	1088.75	1397.92	evm.TU.Contig8624.327	Serine/threonine-protein kinase BRI1-like 1 OS=Arabidopsis thaliana GN=BRL1 PE=1 SV=1	hypothetical protein POPTR_0002s06600g [Populus trichocarpa]	At5g42440 [Source:UniProtKB/TrEMBL;Acc:Q9FIH3]	0	hub_POD_blue/hub_SOD_blue
evm.TU.Contig8624.344	2049.76	1411.47	2031.35	825.071	524.852	732.51	1649.49	999.371	1655.1	255.627	170.603	465.395	1719.41	1291.53	1106.78	157.012	352.211	170.003	evm.TU.Contig8624.344	NA	NA	NA	2	hub_POD_blue/hub_SOD_blue
evm.TU.Contig8624.364	218.824	402.25	228.429	738.221	717.415	648.847	290.489	275.489	157.283	1136.25	1349.5	1585.14	153.018	363.382	243.546	1341.89	2315.95	2052.33	evm.TU.Contig8624.364	G-type lectin S-receptor-like serine/threonine-protein kinase At1g34300 OS=Arabidopsis thaliana GN=At1g34300 PE=2 SV=1	PREDICTED: G-type lectin S-receptor-like serine/threonine-protein kinase At1g34300 [Jatropha curcas]	G-type lectin S-receptor-like serine/threonine-protein kinase At1g34300 [Source:UniProtKB/Swiss-Prot;Acc:Q9XID3]	1	hub_POD_turquoise
evm.TU.Contig8624.457	0	0	0	0	0	0	0	0	0	7.03561	26.5609	11.3724	0	0	0	10.5214	27.6895	28.6753	evm.TU.Contig8624.457	Probable beta-1,3-galactosyltransferase 8 OS=Arabidopsis thaliana GN=B3GALT8 PE=2 SV=1	PREDICTED: probable beta-1,3-galactosyltransferase 8 [Nelumbo nucifera]	Hexosyltransferase [Source:UniProtKB/TrEMBL;Acc:F4HR76]	0	hub_POD_turquoise
evm.TU.Contig8624.475	642.73	241.53	966.655	311.949	385.126	371.832	879.592	1068.86	1226	212.241	279.911	110.225	487.088	435.879	1350.33	243.612	140.663	172.052	evm.TU.Contig8624.475	NA	PREDICTED: uncharacterized protein LOC105642125 isoform X2 [Jatropha curcas]	Retroelement pol polyprotein-like [Source:UniProtKB/TrEMBL;Acc:Q9FF49]	0	NA
evm.TU.Contig8624.492	19.0282	4.4894	8.82342	9.74842	12.9158	6.50707	12.1883	32.2644	36.2961	1.1726	6.12944	0.874803	11.6808	9.84532	9.47123	0.809341	4.43033	0	evm.TU.Contig8624.492	BTB/POZ domain-containing protein At5g47800 OS=Arabidopsis thaliana GN=At5g47800 PE=2 SV=1	Root phototropism protein, putative [Ricinus communis]	Phototropic-responsive NPH3 family protein [Source:TAIR;Acc:AT5G47800]	0	NA
evm.TU.Contig8624.498	38.0564	15.264	13.7253	16.8382	1.17417	3.71832	1.0157	0.827294	1.61316	226.312	98.0711	87.4803	4.67231	1.79006	6.76516	486.414	361.072	83.9776	evm.TU.Contig8624.498	NA	NA	None	1	hub_POD_turquoise
evm.TU.Contig8624.519	5544.6	1818.21	5556.8	1510.12	1771.82	3268.41	4500.54	4694.89	10177.4	1095.21	759.029	825.814	3743.69	3943.5	8894.83	1993.41	684.485	626.759	evm.TU.Contig8624.519	Heavy metal-associated isoprenylated plant protein 26 OS=Arabidopsis thaliana GN=HIPP26 PE=1 SV=1	PREDICTED: heavy metal-associated isoprenylated plant protein 26-like [Populus euphratica]	Heavy metal transport/detoxification superfamily protein [Source:UniProtKB/TrEMBL;Acc:B3H4U8]	2	NA
evm.TU.Contig8624.533	410.163	54.7707	136.273	153.316	108.023	179.409	287.442	316.853	492.013	45.7315	108.287	7.87323	102.791	315.05	455.972	75.2687	42.0881	36.8682	evm.TU.Contig8624.533	CASP-like protein 2B2 OS=Populus trichocarpa GN=POPTRDRAFT_818956 PE=3 SV=1	integral membrane family protein [Populus trichocarpa]	CASP-like protein 2B2 [Source:UniProtKB/Swiss-Prot;Acc:Q8L924]	0	NA
evm.TU.Contig8624.535	26.428	4.4894	19.6076	11.5209	12.9158	13.9437	68.0516	41.3647	144.378	4.69041	9.19417	4.37402	28.0339	34.0111	166.423	8.09341	11.0758	6.1447	evm.TU.Contig8624.535	NA	hypothetical protein POPTR_0006s01750g [Populus trichocarpa]	At4g16447 [Source:UniProtKB/TrEMBL;Acc:Q29Q07]	0	NA
evm.TU.Contig8624.544	3.17136	23.3449	4.9019	6.20354	19.9608	9.29581	1.0157	6.61835	0	31.6602	75.5965	54.2378	2.33616	22.3757	17.5894	90.6462	349.996	76.8088	evm.TU.Contig8624.544	Cytochrome b561 and DOMON domain-containing protein At5g47530 OS=Arabidopsis thaliana GN=At5g47530 PE=2 SV=1	PREDICTED: cytochrome b561 and DOMON domain-containing protein At5g47530-like [Jatropha curcas]	Cytochrome b561 and DOMON domain-containing protein [Source:UniProtKB/TrEMBL;Acc:A0A178USN6]	0	NA
evm.TU.Contig8624.548	11628.3	8300	5790.13	4266.26	2894.32	5168.47	12208.7	8672.52	11791.4	936.909	887.748	549.377	11389.9	13447.8	8709.47	1477.05	763.124	1033.33	evm.TU.Contig8624.548	NA	NA	NA	0	hub_SOD_blue
evm.TU.Contig8624.574	29.5994	66.4431	27.4506	129.388	112.72	117.127	121.883	28.9553	4.83947	2109.51	2117.72	2788	58.4039	304.31	166.423	6665.73	4359.44	4557.32	evm.TU.Contig8624.574	VQ motif-containing protein 22 OS=Arabidopsis thaliana GN=VQ22 PE=2 SV=1	PREDICTED: mental retardation GTPase activating protein homolog 4 [Populus euphratica]	None	0	hub_POD_turquoise
evm.TU.Contig8624.586	179.711	90.6859	73.5285	33.6764	16.4383	31.6057	71.0987	38.0555	55.6539	834.892	550.628	197.706	213.758	42.0664	120.42	593.247	758.693	493.624	evm.TU.Contig8624.586	NA	hypothetical protein L484_017734 [Morus notabilis]	None	0	hub_POD_turquoise
evm.TU.Contig8624.632	865.782	2367.71	1346.06	894.196	865.36	266.79	655.123	475.694	432.326	3761.71	4903.56	3707.42	818.822	773.305	951.182	8533.69	7452.91	2823.49	evm.TU.Contig8624.632	Calmodulin-binding protein 25 OS=Arabidopsis thaliana GN=CAMBP25 PE=1 SV=1	PREDICTED: uncharacterized protein LOC105136902 [Populus euphratica]	VQ motif-containing protein [Source:UniProtKB/TrEMBL;Acc:Q9LES0]	0	hub_POD_turquoise
evm.TU.Contig8624.736	3342.62	3842.03	5064.64	3969.38	3457.92	4030.66	4259.82	3726.13	3936.11	500.701	346.314	576.495	3652.58	4016.89	1827.95	97.1209	184.966	128.015	evm.TU.Contig8624.736	NA	NA	NA	0	hub_POD_blue/hub_SOD_blue
evm.TU.Contig9220.1012	5.28561	1.79576	3.92152	5.31732	19.9608	12.0846	12.1883	13.2367	9.67895	34.0054	29.6256	42.8654	12.8489	4.47514	4.0591	65.5566	26.582	40.9647	evm.TU.Contig9220.1012	NA	PREDICTED: LOW QUALITY PROTEIN: protein FMP32, mitochondrial [Jatropha curcas]	None	2	NA
evm.TU.Contig9220.1042	31.7136	11.6724	24.5095	6.20354	7.04499	6.50707	5.07848	11.5821	5.64605	195.824	138.934	67.3599	5.84039	0	8.11819	77.6968	89.7141	53.2541	evm.TU.Contig9220.1042	Probable receptor-like protein kinase At2g21480 OS=Arabidopsis thaliana GN=At2g21480 PE=3 SV=1	kinase, putative [Ricinus communis]	Probable receptor-like protein kinase At2g21480 [Source:UniProtKB/Swiss-Prot;Acc:Q9SJT0]	0	hub_POD_yellow/hub_SOD_yellow
evm.TU.Contig9220.1076	1717.82	79.0134	391.172	844.567	43.4441	515.917	167.59	105.066	77.4316	2.3452	4.0863	13.1221	116.808	46.5415	282.784	3.23736	1.10758	11.2653	evm.TU.Contig9220.1076	NA	PREDICTED: uncharacterized protein LOC105134729 [Populus euphratica]	At1g49310 [Source:UniProtKB/TrEMBL;Acc:Q84W13]	0	NA
evm.TU.Contig9220.1093	697.7	388.782	831.362	582.246	602.347	647.918	406.278	521.195	494.433	52.7671	85.8122	198.58	258.145	315.05	217.838	17.8055	19.9365	16.3859	evm.TU.Contig9220.1093	NA	NA	None	0	NA
evm.TU.Contig9220.1094	4104.8	3223.39	4885.23	4372.61	2870.84	4468.5	2899.81	3346.4	3815.12	254.455	538.369	1299.08	2620	2154.33	1715.64	103.596	264.712	166.931	evm.TU.Contig9220.1094	Protein NUCLEAR FUSION DEFECTIVE 4 OS=Arabidopsis thaliana GN=NFD4 PE=3 SV=1	nodulin family protein [Populus trichocarpa]	Major facilitator superfamily protein [Source:UniProtKB/TrEMBL;Acc:Q9SW40]	0	NA
evm.TU.Contig9220.1178	79.2841	98.7668	64.7051	89.5082	49.315	75.2961	35.5493	37.2282	16.9382	286.115	197.164	321.928	28.0339	37.5912	16.2364	212.047	198.257	247.836	evm.TU.Contig9220.1178	NA	NA	None	1	NA
evm.TU.Contig9220.118	201.91	104.154	156.861	141.795	86.8883	159.888	187.904	160.495	348.442	59.8027	80.7043	19.2457	91.11	161.105	621.042	37.2297	42.0881	49.1576	evm.TU.Contig9220.118	NA	PREDICTED: uncharacterized protein LOC105110296 [Populus euphratica]	None	1	NA
evm.TU.Contig9220.12	47.5705	23.3449	26.4703	15.0657	16.4383	15.8029	30.4709	52.9468	45.1684	348.263	267.652	219.576	9.34462	59.9669	12.1773	261.417	425.311	226.33	evm.TU.Contig9220.12	Protein O-linked-mannose beta-1,4-N-acetylglucosaminyltransferase 2 OS=Takifugu rubripes GN=pomgnt2 PE=2 SV=1	JHL06B08.8 [Jatropha curcas]	At2g41640/T32G6.16 [Source:UniProtKB/TrEMBL;Acc:O22225]	0	hub_POD_turquoise
evm.TU.Contig9220.130	6.34273	13.4682	7.84304	3.54488	2.34833	7.43665	2.03139	4.96376	8.87237	23.452	29.6256	42.8654	8.17654	3.58012	5.41213	81.7435	56.4866	51.2058	evm.TU.Contig9220.130	NA	hypothetical protein JCGZ_00392 [Jatropha curcas]	None	0	hub_POD_turquoise
evm.TU.Contig9220.133	1.05712	0	0	0	1.17417	0	0	1.65459	0	1.1726	34.7335	9.62284	0	1.79006	0	12.9495	6.64549	9.21705	evm.TU.Contig9220.133	NA	hypothetical protein POPTR_0016s13710g [Populus trichocarpa]	None	1	NA
evm.TU.Contig9220.139	1271.72	950.855	421.564	451.086	291.193	286.311	223.453	281.28	308.113	1998.11	1997.18	1680.5	149.514	192.431	234.075	1735.23	2703.61	1804.49	evm.TU.Contig9220.139	NA	PREDICTED: uncharacterized protein LOC105648080 [Jatropha curcas]	Methyltransferase [Source:UniProtKB/TrEMBL;Acc:Q9M005]	0	hub_POD_turquoise
evm.TU.Contig9220.175	23.2567	10.7746	13.7253	5.31732	9.39333	9.29581	10.157	13.2367	23.3908	80.9095	69.467	74.3583	11.6808	9.84532	29.7667	76.0781	100.79	66.5676	evm.TU.Contig9220.175	NA	NA	None	0	hub_POD_turquoise
evm.TU.Contig9220.189	156.454	43.0982	170.586	44.311	46.9666	66.0002	151.339	172.077	98.4026	16.4164	36.7767	38.4914	103.959	66.2321	173.188	16.9962	16.6137	25.6029	evm.TU.Contig9220.189	GDSL esterase/lipase At2g38180 OS=Arabidopsis thaliana GN=At2g38180 PE=2 SV=1	PREDICTED: GDSL esterase/lipase CPRD49-like isoform X1 [Citrus sinensis]	GDSL esterase/lipase At2g38180 [Source:UniProtKB/Swiss-Prot;Acc:O80443]	1	hub_POD_blue/hub_SOD_blue
evm.TU.Contig9220.25	469.362	26.0385	252.938	401.458	207.827	816.172	441.827	748.701	1310.69	91.4629	135.869	13.1221	89.942	298.94	1132.49	101.168	16.6137	58.3747	evm.TU.Contig9220.25	NA	PREDICTED: uncharacterized protein LOC105142232 [Populus euphratica]	Transmembrane protein [Source:UniProtKB/TrEMBL;Acc:Q9M2K7]	0	NA
evm.TU.Contig9220.251	2492.69	1704.18	1518.61	872.926	743.247	962.116	1030.93	804.129	1055.01	11292.2	7328.77	11767.9	1976.39	1198.44	1478.86	10503.6	11151.1	10467.5	evm.TU.Contig9220.251	NA	PREDICTED: uncharacterized protein LOC105121999 isoform X1 [Populus euphratica]	TIP41-like protein [Source:UniProtKB/TrEMBL;Acc:Q84JE0]	2	hub_POD_turquoise
evm.TU.Contig9220.28	672.329	466	329.408	220.669	120.939	43.6903	275.253	143.949	169.382	11809.3	7191.88	4890.15	329.398	277.459	270.606	12907.4	6905.77	8374.2	evm.TU.Contig9220.28	NA	Uncharacterized protein TCM_024641 [Theobroma cacao]	At3g57450 [Source:UniProtKB/TrEMBL;Acc:Q9SCM7]	0	hub_POD_turquoise
evm.TU.Contig9220.29	46.5133	40.4046	35.2937	19.4968	11.7417	26.9578	41.6435	8.27294	11.2921	697.698	871.403	628.984	35.0423	26.8509	69.0046	865.186	1017.87	2158.84	evm.TU.Contig9220.29	NA	Uncharacterized protein TCM_024641 [Theobroma cacao]	At3g57450 [Source:UniProtKB/TrEMBL;Acc:Q9SCM7]	0	hub_POD_turquoise
evm.TU.Contig9220.398	1741.08	1319.88	1590.18	332.332	414.481	514.058	2063.89	1461.83	1736.56	323.638	317.71	216.951	1871.26	839.537	1192.02	404.671	456.324	235.547	evm.TU.Contig9220.398	E3 ubiquitin-protein ligase MARCH6 OS=Mus musculus GN=March6 PE=2 SV=2	protein binding protein, putative [Ricinus communis]	At3g09760/F8A24.19 [Source:UniProtKB/TrEMBL;Acc:Q940P1]	2	hub_POD_blue/hub_SOD_blue
evm.TU.Contig9220.508	32.7708	44.894	8.82342	46.0834	24.6575	26.9578	16.2511	2.48188	0.806579	223.967	863.23	725.212	25.6977	47.4365	20.2955	3003.47	932.583	2979.16	evm.TU.Contig9220.508	NA	hypothetical protein [Bruguiera gymnorhiza]	None	0	hub_POD_turquoise
evm.TU.Contig9220.559	8.45697	8.9788	4.9019	2.65866	8.21916	6.50707	22.3453	10.7548	3.22632	186.444	163.452	57.737	11.6808	17.0055	21.6485	232.281	290.186	329.766	evm.TU.Contig9220.559	Indole-3-acetic acid-induced protein ARG7 OS=Vigna radiata var. radiata GN=ARG7 PE=2 SV=1	SAUR family protein [Theobroma cacao]	SAUR-like auxin-responsive protein family [Source:UniProtKB/TrEMBL;Acc:Q8L8B9]	0	hub_POD_turquoise
evm.TU.Contig9220.575	9138.81	7169.57	9305.77	3333.96	1837.57	2765.5	7743.66	5091.16	8148.87	1563.08	1398.53	2020.8	8650.78	4114.45	2596.47	1067.52	2041.27	1260.69	evm.TU.Contig9220.575	LETM1 domain-containing protein YLH47, mitochondrial OS=Saccharomyces cerevisiae (strain ATCC 204508 / S288c) GN=YLH47 PE=1 SV=1	hypothetical protein POPTR_0006s22480g [Populus trichocarpa]	AT3G11560 protein [Source:UniProtKB/TrEMBL;Acc:Q8H0W4]	0	hub_POD_blue/hub_SOD_blue
evm.TU.Contig9220.601	402.763	793.726	240.193	613.264	484.93	285.381	143.213	163.804	113.728	703.561	1256.54	1409.31	130.825	86.8178	158.305	939.645	849.515	2020.58	evm.TU.Contig9220.601	NA	Uncharacterized protein TCM_022876 [Theobroma cacao]	At3g52480 [Source:UniProtKB/TrEMBL;Acc:Q9SVC9]	2	NA
evm.TU.Contig9220.604	461.962	684.185	217.644	128.502	90.4108	79.944	51.8004	43.8466	20.1645	2985.44	1358.69	1609.64	165.867	229.127	29.7667	1064.28	2824.33	1932.51	evm.TU.Contig9220.604	Protein YLS9 OS=Arabidopsis thaliana GN=YLS9 PE=2 SV=1	conserved hypothetical protein [Ricinus communis]	Hydroxyproline-rich glycoprotein family protein [Source:UniProtKB/TrEMBL;Acc:Q9SVC7]	0	hub_POD_turquoise
evm.TU.Contig9220.615	6.34273	3.59152	6.86266	0.88622	0	0.929581	14.2197	9.92752	10.4855	0	0	0	2.33616	0.895029	4.0591	0	0	0	evm.TU.Contig9220.615	Aluminum-activated malate transporter 8 OS=Arabidopsis thaliana GN=ALMT8 PE=3 SV=1	PREDICTED: aluminum-activated malate transporter 8-like [Jatropha curcas]	Aluminum activated malate transporter family protein [Source:UniProtKB/TrEMBL;Acc:A0A1I9LRV2]	0	NA
evm.TU.Contig9220.691	5.28561	1.79576	4.9019	0.88622	4.69666	7.43665	9.14126	9.92752	5.64605	132.504	263.566	154.84	2.33616	9.84532	9.47123	217.713	262.497	269.343	evm.TU.Contig9220.691	NA	NA	None	0	hub_POD_turquoise
evm.TU.Contig9220.697	0	6.28516	0	0	2.34833	0	1.0157	2.48188	0	2.3452	21.4531	38.4914	0	4.47514	1.35303	74.4594	189.396	145.425	evm.TU.Contig9220.697	Probable L-type lectin-domain containing receptor kinase S.5 OS=Arabidopsis thaliana GN=LECRKS5 PE=2 SV=1	unnamed protein product [Vitis vinifera]	Concanavalin A-like lectin protein kinase family protein [Source:TAIR;Acc:AT5G06740]	1	hub_POD_turquoise
evm.TU.Contig9220.8	2.11424	1.79576	1.96076	0.88622	4.69666	1.85916	2.03139	1.65459	2.41974	28.1424	36.7767	31.4929	11.6808	1.79006	4.0591	27.5176	54.2715	39.9406	evm.TU.Contig9220.8	ATP synthase protein MI25 OS=Nicotiana tabacum PE=2 SV=1	ATPase subunit 4 [Lonicera sp. Bergthorsson 0301]	None	1	hub_POD_turquoise
evm.TU.Contig9220.817	298.108	79.0134	114.704	203.831	126.81	149.663	105.632	297.826	112.921	37.5232	36.7767	40.241	105.127	136.939	125.832	35.611	33.2274	36.8682	evm.TU.Contig9220.817	Endo-1,4-beta-xylanase C OS=Neosartorya fumigata (strain ATCC MYA-4609 / Af293 / CBS 101355 / FGSC A1100) GN=xlnC PE=2 SV=2	hypothetical protein POPTR_0009s09090g [Populus trichocarpa]	Endo-1,4-beta-xylanase 5-like [Source:UniProtKB/Swiss-Prot;Acc:Q84WT5]	0	NA
evm.TU.Contig9220.873	27.4852	39.5067	25.4899	9.74842	29.3541	10.2254	57.8946	60.3924	9.67895	309.567	269.696	162.713	52.5635	21.4807	48.7092	113.308	918.185	370.73	evm.TU.Contig9220.873	NA	hypothetical protein POPTR_0009s10040g [Populus trichocarpa]	At3g06070 [Source:UniProtKB/TrEMBL;Acc:Q8LED7]	0	hub_POD_turquoise
evm.TU.Contig9220.876	3874.35	2503.29	808.814	326.129	339.334	295.607	342.289	379.728	285.529	3697.21	4627.73	6815.59	268.658	337.426	419.44	4339.69	4366.09	5448.3	evm.TU.Contig9220.876	Elicitor-responsive protein 3 OS=Oryza sativa subsp. japonica GN=ERG3 PE=2 SV=1	C2 domain-containing family protein [Populus trichocarpa]	AT4g34150/F28A23_90 [Source:UniProtKB/TrEMBL;Acc:Q945K9]	0	NA
evm.TU.Contig9220.879	6539.35	1802.94	3232.31	2489.39	2479.84	3631.87	10577.4	11139.5	11417.1	1971.14	2847.13	265.94	1498.64	10627.6	10615.9	1299.8	944.767	609.349	evm.TU.Contig9220.879	Uncharacterized protein At4g06744 OS=Arabidopsis thaliana GN=At4g06744 PE=2 SV=1	PREDICTED: uncharacterized protein At4g06744-like, partial [Populus euphratica]	Leucine-rich repeat (LRR) family protein [Source:UniProtKB/TrEMBL;Acc:Q9LT85]	0	NA
evm.TU.Contig9220.894	2.11424	5.38728	2.94114	0.88622	1.17417	1.85916	0	1.65459	2.41974	34.0054	12.2589	3.49921	0	0	2.70606	22.6616	33.2274	20.4823	evm.TU.Contig9220.894	NA	PREDICTED: uncharacterized protein LOC104807268 [Tarenaya hassleriana]	Membrane insertase, putative (DUF1685) [Source:UniProtKB/TrEMBL;Acc:Q0WS40]	0	hub_POD_turquoise
evm.TU.Contig9220.895	0	0	0.98038	0.88622	1.17417	2.78874	1.0157	0	3.22632	26.9698	7.15102	0.874803	0	0	0	20.2335	14.3986	15.3618	evm.TU.Contig9220.895	NA	conserved hypothetical protein [Ricinus communis]	None	1	NA
evm.TU.Contig9220.899	47.5705	8.08092	0.98038	0.88622	0	0	0	0	0	344.745	713.059	300.932	0	0	0	282.46	413.128	625.735	evm.TU.Contig9220.899	NA	PREDICTED: ethylene-responsive transcription factor ERF109-like [Populus euphratica]	None	1	hub_POD_turquoise
evm.TU.Contig9220.939	4.22849	0	0	1.77244	2.34833	0	1.0157	0	0.806579	22.2794	15.3236	8.74803	0	0	2.70606	9.71209	29.9047	9.21705	evm.TU.Contig9220.939	NA	hypothetical protein JCGZ_10029 [Jatropha curcas]	None	0	hub_POD_turquoise
evm.TU.Contig9220.953	7.39985	35.0173	20.588	30.1315	32.8766	27.8874	53.8318	23.9915	14.5184	145.403	258.458	188.083	29.2019	44.7514	48.7092	292.172	241.453	286.753	evm.TU.Contig9220.953	NA	hypothetical protein POPTR_0009s11380g [Populus trichocarpa]	HTH-type transcriptional regulator [Source:UniProtKB/TrEMBL;Acc:Q8LE56]	1	hub_POD_blue/hub_SOD_blue
evm.TU.Contig9220.971	1.05712	0	0	0	1.17417	0	0	0.827294	0	2.3452	6.12944	6.12362	0	0	0	6.47473	15.5061	17.41	evm.TU.Contig9220.971	NA	PREDICTED: uncharacterized protein LOC105634406 [Jatropha curcas]	F13F21.24 protein [Source:UniProtKB/TrEMBL;Acc:Q9XIA0]	2	hub_POD_turquoise
evm.TU.Contig9220.987	20.0853	1.79576	33.3329	22.1555	11.7417	41.8311	42.6592	84.3839	102.436	1.1726	0	2.62441	4.67231	0	82.535	0.809341	0	0	evm.TU.Contig9220.987	Auxin-induced protein 10A5 OS=Glycine max PE=2 SV=1	PREDICTED: auxin-induced protein X15-like [Jatropha curcas]	At4g38840 [Source:UniProtKB/TrEMBL;Acc:Q9T0J2]	0	NA
evm.TU.Contig9867.104	1454.6	1236.38	990.184	896.854	838.354	722.284	561.679	776.829	339.57	2780.24	5338.75	3908.62	534.98	432.299	457.325	3285.12	2732.4	6743.81	evm.TU.Contig9867.104	NA	NA	None	0	NA
evm.TU.Contig9867.112	8.45697	6.28516	16.6665	0.88622	4.69666	6.50707	5.07848	4.13647	1.61316	41.0411	38.8198	27.1189	3.50423	7.16023	4.0591	113.308	62.0246	68.6158	evm.TU.Contig9867.112	NA	PREDICTED: uncharacterized protein LOC105641745 [Jatropha curcas]	None	1	hub_POD_turquoise
evm.TU.Contig9867.216	77.1699	99.6647	57.8424	88.622	75.1466	79.0144	58.9103	47.983	56.4605	239.211	452.557	523.132	81.7654	91.2929	74.4168	1433.34	207.118	634.952	evm.TU.Contig9867.216	NA	Uncharacterized protein TCM_000763 [Theobroma cacao]	At4g33890 [Source:UniProtKB/TrEMBL;Acc:O81757]	0	NA
evm.TU.Contig9867.230	78.227	208.308	112.744	254.345	122.113	168.254	143.213	181.177	150.024	34.0054	10.2157	56.8622	157.69	234.498	20.2955	3.23736	11.0758	20.4823	evm.TU.Contig9867.230	Probable receptor-like protein kinase At5g24010 OS=Arabidopsis thaliana GN=At5g24010 PE=1 SV=1	PREDICTED: probable receptor-like protein kinase At5g24010 [Jatropha curcas]	Probable receptor-like protein kinase At5g24010 [Source:UniProtKB/Swiss-Prot;Acc:Q9FLW0]	0	NA
evm.TU.Contig9867.253	2.11424	1.79576	21.5684	13.2933	9.39333	18.5916	13.204	10.7548	12.0987	96.1533	46.9924	59.4866	11.6808	17.9006	10.8243	37.2297	134.017	126.99	evm.TU.Contig9867.253	NA	PREDICTED: putative SWI/SNF-related matrix-associated actin-dependent regulator of chromatin subfamily A member 3-like 3 isoform X1 [Gossypium raimondii]	None	2	hub_POD_turquoise
evm.TU.Contig9867.256	11.6283	15.264	15.6861	17.7244	43.4441	45.5495	16.2511	26.4734	22.5842	282.597	137.912	45.4898	7.00847	30.431	10.8243	153.775	96.3596	73.7364	evm.TU.Contig9867.256	1-aminocyclopropane-1-carboxylate oxidase homolog 1 OS=Arabidopsis thaliana GN=At1g06620 PE=2 SV=1	hypothetical protein POPTR_0010s08390g [Populus trichocarpa]	1-aminocyclopropane-1-carboxylate oxidase homolog 1 [Source:UniProtKB/Swiss-Prot;Acc:Q84MB3]	0	hub_POD_yellow/hub_SOD_yellow
evm.TU.Contig9867.307	3.17136	0	0	0	0	0	0	0	0	12.8986	28.6041	10.4976	2.33616	0	0	27.5176	26.582	9.21705	evm.TU.Contig9867.307	NA	conserved hypothetical protein [Ricinus communis]	Adenine nucleotide alpha hydrolases-like superfamily protein [Source:UniProtKB/TrEMBL;Acc:Q9T0L6]	0	NA
evm.TU.Contig9867.374	109.941	110.439	196.076	46.9696	42.27	37.1832	91.4126	60.3924	81.4645	18.7616	11.2373	12.2472	85.2697	62.652	89.3001	5.66539	43.1957	1.02412	evm.TU.Contig9867.374	NA	NA	None	0	hub_POD_blue/hub_SOD_blue
evm.TU.Contig9867.42	0	6.28516	1.96076	0	11.7417	14.8733	20.3139	2.48188	0.806579	297.841	256.415	515.259	0	4.47514	2.70606	4754.07	3172.11	2443.54	evm.TU.Contig9867.42	L-ascorbate oxidase OS=Cucumis sativus PE=1 SV=1	L-ascorbate oxidase family protein [Populus trichocarpa]	At4g39830 [Source:UniProtKB/TrEMBL;Acc:O65670]	0	hub_POD_turquoise
evm.TU.Contig9867.465	223.053	242.428	249.017	232.19	298.238	268.649	271.191	399.583	363.767	59.8027	59.2513	79.6071	316.549	269.404	231.369	93.8836	53.1639	43.0129	evm.TU.Contig9867.465	NA	PREDICTED: protein FAR1-RELATED SEQUENCE 5 isoform X1 [Jatropha curcas]	Far-red impaired responsive (FAR1) family protein [Source:UniProtKB/TrEMBL;Acc:F4J8B6]	0	hub_POD_turquoise
evm.TU.Contig9867.549	16.9139	52.077	7.84304	10.6346	21.135	36.2537	21.3296	24.8188	68.5592	154.783	398.414	472.394	24.5296	18.7956	39.2379	3443.75	1423.24	3696.04	evm.TU.Contig9867.549	NA	hypothetical protein POPTR_0005s15110g [Populus trichocarpa]	At2g47485 [Source:UniProtKB/TrEMBL;Acc:Q6DBG0]	0	hub_POD_turquoise
evm.TU.Contig9867.550	202.967	125.703	164.704	175.472	209.001	149.663	160.48	140.64	175.834	1307.45	1406.71	1446.92	86.4377	159.315	269.253	1574.98	1653.62	1745.1	evm.TU.Contig9867.550	NA	glycine-rich family protein [Populus trichocarpa]	None	0	hub_POD_turquoise
evm.TU.Contig9867.596	323.479	70.0346	664.698	186.106	85.7141	527.072	1486.98	235.779	1635.74	143.057	115.438	30.6181	982.353	2407.63	5616.44	126.257	97.4672	64.5194	evm.TU.Contig9867.596	Cinnamoyl-CoA reductase 1 OS=Arabidopsis thaliana GN=CCR1 PE=1 SV=1	cinnamoyl-CoA reductase, putative [Ricinus communis]	Cinnamoyl CoA reductase-like protein [Source:UniProtKB/TrEMBL;Acc:Q9LYJ0]	0	NA
evm.TU.Contig9867.683	9386.18	7950.73	8470.49	4279.56	2889.62	4126.41	8140.8	6553.82	7529.41	738.739	531.218	1270.21	10566.4	5172.37	5671.91	165.106	467.399	275.487	evm.TU.Contig9867.683	NA	PREDICTED: uncharacterized protein LOC105644126 [Jatropha curcas]	Lysine-tRNA ligase [Source:UniProtKB/TrEMBL;Acc:Q8RWI4]	0	hub_POD_blue/hub_SOD_blue
evm.TU.Contig9867.699	0	2.69364	0.98038	0	0	0	0	0	0	9.38081	15.3236	1.74961	0	0.895029	0	37.2297	34.335	18.4341	evm.TU.Contig9867.699	NA	PREDICTED: uncharacterized protein LOC105133481 [Populus euphratica]	None	0	hub_POD_turquoise
evm.TU.Contig9867.718	324.536	305.279	271.565	163.951	216.046	140.367	162.511	136.503	100.822	1228.89	1050.18	1252.72	249.969	361.592	166.423	887.847	3168.79	1562.8	evm.TU.Contig9867.718	Uncharacterized protein At5g19025 OS=Arabidopsis thaliana GN=At5g19025 PE=2 SV=3	PREDICTED: uncharacterized protein At5g19025-like isoform X1 [Populus euphratica]	At3g01170 [Source:UniProtKB/TrEMBL;Acc:Q6NLZ8]	2	hub_POD_turquoise
evm.TU.Contig9867.759	11.6283	8.9788	34.3133	27.4728	34.0508	18.5916	33.5179	24.8188	13.7118	673.073	498.528	258.067	4.67231	21.4807	25.7076	179.674	292.401	201.751	evm.TU.Contig9867.759	NA	hypothetical protein POPTR_0017s11350g [Populus trichocarpa]	None	1	hub_POD_yellow/hub_SOD_yellow
evm.TU.Contig9867.767	11.6283	30.5279	3.92152	10.6346	25.8316	8.36623	14.2197	19.855	3.22632	473.731	1081.85	1298.21	2.33616	13.4254	12.1773	5612.78	1578.3	4592.14	evm.TU.Contig9867.767	NA	PREDICTED: uncharacterized protein LOC105117238 isoform X1 [Populus euphratica]	Actin cross-linking protein [Source:UniProtKB/TrEMBL;Acc:Q0WQH3]	0	hub_POD_turquoise
evm.TU.Contig9867.826	213.539	336.705	95.0969	132.933	49.315	85.5214	108.679	52.1195	64.5263	403.375	498.528	1090.88	175.212	160.21	213.779	578.679	582.588	1500.33	evm.TU.Contig9867.826	NA	Uncharacterized protein TCM_016889 [Theobroma cacao]	At3g27880 [Source:UniProtKB/TrEMBL;Acc:Q9LK89]	0	NA
evm.TU.Contig9867.864	7.39985	6.28516	4.9019	4.4311	2.34833	10.2254	3.04709	6.61835	4.03289	23.452	33.7119	18.3709	2.33616	6.2652	2.70606	67.9847	57.5942	58.3747	evm.TU.Contig9867.864	U-box domain-containing protein 3 OS=Arabidopsis thaliana GN=PUB3 PE=2 SV=2	ubiquitin-protein ligase, putative [Ricinus communis]	ARM repeat superfamily protein [Source:UniProtKB/TrEMBL;Acc:Q9LY78]	0	hub_POD_turquoise
evm.TU.Contig9867.875	247.366	227.164	184.311	123.185	172.602	121.775	266.112	279.625	195.192	813.785	1783.67	614.112	233.616	136.939	212.426	946.929	869.451	1264.78	evm.TU.Contig9867.875	Beta-1,4-mannosyl-glycoprotein 4-beta-N-acetylglucosaminyltransferase OS=Rattus norvegicus GN=Mgat3 PE=1 SV=2	PREDICTED: uncharacterized protein LOC105633817 isoform X1 [Jatropha curcas]	Beta-1,4-N-acetylglucosaminyltransferase family protein [Source:UniProtKB/TrEMBL;Acc:Q9LT58]	0	NA
evm.TU.Contig9867.881	17.9711	11.6724	10.7842	6.20354	9.39333	5.57749	12.1883	13.2367	8.06579	120.778	110.33	132.97	18.6892	10.7403	13.5303	181.292	237.022	179.22	evm.TU.Contig9867.881	NA	hypothetical protein POPTR_0001s35670g [Populus trichocarpa]	None	0	hub_POD_turquoise
evm.TU.Contig9867.882	6.34273	3.59152	10.7842	12.4071	7.04499	6.50707	10.157	11.5821	7.25921	24.6246	17.3668	56.8622	11.6808	6.2652	2.70606	49.3698	122.942	22.5306	evm.TU.Contig9867.882	NA	NA	None	0	NA
evm.TU.Contig9867.901	15.8568	2.69364	10.7842	4.4311	4.69666	9.29581	10.157	16.5459	15.325	145.403	68.4455	16.6213	8.17654	8.05526	23.0015	67.9847	93.0368	37.8923	evm.TU.Contig9867.901	NA	PREDICTED: uncharacterized protein LOC104591601 [Nelumbo nucifera]	None	2	NA
evm.TU.Contig9868.119	685.015	1700.58	1141.16	375.757	510.762	345.804	1087.81	1108.57	475.075	51.5945	27.5825	118.098	1997.41	2329.76	1588.46	54.2259	252.529	103.436	evm.TU.Contig9868.119	B-box zinc finger protein 19 OS=Arabidopsis thaliana GN=BBX19 PE=2 SV=1	B-box type zinc finger family protein [Theobroma cacao]	B-box type zinc finger family protein [Source:UniProtKB/TrEMBL;Acc:F4JUJ1]	0	NA
evm.TU.Contig9868.190	17.9711	11.6724	15.6861	10.6346	23.4833	17.662	10.157	16.5459	12.9053	55.1123	108.287	32.3677	8.17654	12.5304	20.2955	110.88	36.5502	69.6399	evm.TU.Contig9868.190	Probable NAD(P)H dehydrogenase (quinone) FQR1-like 2 OS=Arabidopsis thaliana GN=At4g36750 PE=1 SV=1	PREDICTED: probable NAD(P)H dehydrogenase (quinone) FQR1-like 2 [Jatropha curcas]	Probable NAD(P)H dehydrogenase (quinone) FQR1-like 2 [Source:UniProtKB/Swiss-Prot;Acc:O23207]	0	hub_POD_yellow/hub_SOD_yellow
evm.TU.Contig9868.374	41.2277	36.8131	34.3133	22.1555	39.9216	16.7325	21.3296	57.0833	8.87237	301.359	624.182	558.999	56.0677	68.9172	44.6501	810.96	213.763	635.977	evm.TU.Contig9868.374	Uncharacterized N-acetyltransferase p20 OS=Bacillus licheniformis GN=p20 PE=3 SV=1	GCN5-related N-acetyltransferase family protein [Populus trichocarpa]	Acyl-CoA N-acyltransferases (NAT) superfamily protein [Source:UniProtKB/TrEMBL;Acc:Q9LJ90]	0	NA
evm.TU.Contig9868.375	97.2552	134.682	70.5874	106.346	173.777	106.902	75.1614	91.8296	22.5842	719.977	908.179	951.786	91.11	85.0277	146.127	1636.49	1483.05	1594.55	evm.TU.Contig9868.375	Uncharacterized N-acetyltransferase p20 OS=Bacillus licheniformis GN=p20 PE=3 SV=1	PREDICTED: uncharacterized protein YIR042C-like [Populus euphratica]	Acyl-CoA N-acyltransferases (NAT) superfamily protein [Source:UniProtKB/TrEMBL;Acc:Q9SKZ6]	1	hub_POD_blue/hub_SOD_blue
evm.TU.Contig9868.39	3.17136	4.4894	1.96076	0	2.34833	0	0	0	0	382.268	68.4455	17.4961	1.16808	0	0	13.7588	39.8729	21.5065	evm.TU.Contig9868.39	RPM1-interacting protein 4 OS=Arabidopsis thaliana GN=RIN4 PE=1 SV=1	hypothetical protein CARUB_v10007703mg [Capsella rubella]	RPM1-interacting protein 4 (RIN4) family protein [Source:UniProtKB/TrEMBL;Acc:A8MS72]	1	NA
evm.TU.Contig9868.482	3.17136	0	2.94114	2.65866	0	2.78874	2.03139	3.30917	0	16.4164	11.2373	12.2472	0	1.79006	2.70606	12.1401	38.7653	17.41	evm.TU.Contig9868.482	NA	conserved hypothetical protein [Ricinus communis]	None	1	hub_POD_turquoise
evm.TU.Contig9868.556	0	0	0.98038	0	0	0	1.0157	0	0	14.0712	11.2373	9.62284	0	1.79006	0	69.6033	14.3986	43.0129	evm.TU.Contig9868.556	NA	PREDICTED: two-component response regulator ARR2 [Jatropha curcas]	None	0	NA
evm.TU.Contig9868.646	8.45697	21.5491	1.96076	9.74842	16.4383	6.50707	1.0157	0.827294	3.22632	49.2493	17.3668	55.1126	3.50423	9.84532	0	15.3775	196.042	116.749	evm.TU.Contig9868.646	NA	PREDICTED: uncharacterized protein LOC105638816 [Jatropha curcas]	At3g03280 [Source:UniProtKB/TrEMBL;Acc:Q9M9P6]	1	hub_POD_turquoise
evm.TU.Contig9868.738	15.8568	10.7746	24.5095	16.8382	24.6575	28.817	20.3139	15.7186	29.0368	3.5178	0	2.62441	18.6892	14.3205	16.2364	0.809341	1.10758	0	evm.TU.Contig9868.738	NA	NA	None	0	hub_POD_turquoise
evm.TU.Contig11642.36	102.541	12.5703	29.4114	0.88622	2.34833	6.50707	8.12556	4.13647	16.9382	150.093	271.739	103.227	5.84039	16.1105	9.47123	284.079	68.67	76.8088	EXLA1	Expansin-like A2 OS=Arabidopsis thaliana GN=EXLA2 PE=2 SV=1	PREDICTED: expansin-like A2 [Populus euphratica]	Expansin-like A1 [Source:UniProtKB/Swiss-Prot;Acc:Q9LZT4]	0	hub_POD_yellow/hub_SOD_yellow
evm.TU.Contig10143.630	734.699	192.146	262.742	475.9	140.9	58.5636	160.48	71.1472	108.082	9852.2	35170.7	10729.5	54.8996	49.2266	186.718	27238.4	10337.1	21259.6	EXO	Protein EXORDIUM OS=Arabidopsis thaliana GN=EXO PE=2 SV=1	hypothetical protein POPTR_0815s00210g [Populus trichocarpa]	Protein EXORDIUM [Source:UniProtKB/Swiss-Prot;Acc:Q9ZPE7]	1	hub_POD_yellow/hub_SOD_yellow
evm.TU.Contig10143.631	1084.61	128.397	134.312	97.4842	21.135	11.155	82.2713	38.8828	58.0737	13795.7	26678.4	5021.37	9.34462	17.9006	87.9471	24183.9	12457	10861.8	EXO	Protein EXORDIUM OS=Arabidopsis thaliana GN=EXO PE=2 SV=1	PREDICTED: protein EXORDIUM-like [Jatropha curcas]	Protein EXORDIUM [Source:UniProtKB/Swiss-Prot;Acc:Q9ZPE7]	0	hub_POD_yellow/hub_SOD_yellow
evm.TU.Contig10143.632	1303.43	102.358	89.2146	39.8799	27.0058	24.1691	58.9103	24.8188	91.95	3475.59	10107.5	2766.13	11.6808	43.8564	35.1788	3586.19	1057.74	5946.02	EXO	Protein EXORDIUM OS=Arabidopsis thaliana GN=EXO PE=2 SV=1	conserved hypothetical protein [Ricinus communis]	Protein EXORDIUM [Source:UniProtKB/Swiss-Prot;Acc:Q9ZPE7]	0	NA
evm.TU.Contig7167.122	1588.85	230.755	211.762	303.973	153.816	94.8172	97.5067	88.5204	145.184	9710.31	19450.8	5995.03	38.5466	81.4476	71.7107	6528.96	3945.2	12676.5	EXO	Protein EXORDIUM OS=Arabidopsis thaliana GN=EXO PE=2 SV=1	conserved hypothetical protein [Ricinus communis]	Protein EXORDIUM [Source:UniProtKB/Swiss-Prot;Acc:Q9ZPE7]	0	NA
evm.TU.Contig11642.610	2.11424	12.5703	0.98038	5.31732	0	6.50707	16.2511	0	4.83947	188.789	398.414	171.461	9.34462	6.2652	4.0591	1215.63	1020.08	514.107	EXO70H4	Exocyst complex component EXO70A1 OS=Arabidopsis thaliana GN=EXO70A1 PE=1 SV=1	PREDICTED: exocyst complex component EXO70A1-like [Jatropha curcas]	Exocyst subunit Exo70 family protein [Source:UniProtKB/TrEMBL;Acc:Q9SF51]	0	hub_POD_turquoise
evm.TU.Contig9220.343	14.7997	4.4894	4.9019	5.31732	0	3.71832	1.0157	4.13647	4.03289	24.6246	30.6472	19.2457	2.33616	1.79006	4.0591	42.0857	6.64549	16.3859	EXO70H4	Exocyst complex component EXO70A1 OS=Arabidopsis thaliana GN=EXO70A1 PE=1 SV=1	PREDICTED: exocyst complex component EXO70A1-like [Jatropha curcas]	Exocyst subunit Exo70 family protein [Source:UniProtKB/TrEMBL;Acc:Q9SF51]	1	hub_SOD_yellow
evm.TU.Contig2581.617	17.9711	9.87668	9.8038	24.8142	5.87083	13.9437	13.204	5.79105	9.67895	633.205	1783.67	1033.14	9.34462	2.68509	4.0591	3281.07	919.292	3755.44	EXO70H7	Exocyst complex component EXO70A1 OS=Arabidopsis thaliana GN=EXO70A1 PE=1 SV=1	PREDICTED: LOW QUALITY PROTEIN: exocyst complex component EXO70B1-like [Jatropha curcas]	Exocyst subunit Exo70 family protein [Source:UniProtKB/TrEMBL;Acc:Q9FN91]	1	hub_POD_turquoise
evm.TU.Contig5373.393	833.012	14.3661	1091.16	43.4248	35.225	48.3382	244.783	426.883	1412.32	11.726	10.2157	0	19.8573	32.221	2576.17	6.47473	0	1.02412	EXPA8	Expansin-A2 OS=Oryza sativa subsp. japonica GN=EXPA2 PE=2 SV=2	PREDICTED: expansin-A8 [Glycine max]	Expansin-A8 [Source:UniProtKB/Swiss-Prot;Acc:O22874]	0	NA
evm.TU.Contig8624.753	3.17136	9.87668	7.84304	3.54488	18.7867	4.6479	6.09417	11.5821	5.64605	48.0767	45.9708	20.9953	2.33616	18.7956	1.35303	6.47473	94.1444	109.58	FAD2	Omega-6 fatty acid desaturase, endoplasmic reticulum isozyme 2 OS=Glycine max GN=FAD2-2 PE=2 SV=1	microsomal omega-6-desaturase [Millettia pinnata]	FAD2 [Source:UniProtKB/TrEMBL;Acc:A0A178VIK7]	0	hub_POD_turquoise
evm.TU.Contig9220.706	31.7136	46.6898	50.9798	42.5385	42.27	98.5356	84.3027	68.6654	219.389	1095.21	556.758	500.388	43.2189	84.1327	236.781	1718.23	2058.99	1272.98	FAD2	Omega-6 fatty acid desaturase, endoplasmic reticulum isozyme 2 OS=Glycine max GN=FAD2-2 PE=2 SV=1	fatty acid delta12-desturase FAD2-2 [Hiptage benghalensis]	FAD2 [Source:UniProtKB/TrEMBL;Acc:A0A178VIK7]	0	hub_POD_turquoise
evm.TU.Contig5252.694	46.5133	5.38728	15.6861	7.08976	1.17417	3.71832	12.1883	14.064	10.4855	0	0	0	15.185	0	1.35303	0	0	0	FAF2	Protein FANTASTIC FOUR 2 OS=Arabidopsis thaliana GN=FAF2 PE=2 SV=1	hypothetical protein POPTR_0002s05430g [Populus trichocarpa]	Protein FANTASTIC FOUR 2 [Source:UniProtKB/Swiss-Prot;Acc:Q8GXU9]	0	NA
evm.TU.Contig11642.150	142284	126476	139473	95967.9	63945.1	69708.3	106834	79063.6	86216.8	21526.6	23020.1	18249.3	110124	79498.2	56920.7	7606.19	15858.3	13889.1	FBA2	Probable fructose-bisphosphate aldolase 2, chloroplastic OS=Arabidopsis thaliana GN=FBA2 PE=1 SV=2	PREDICTED: fructose-bisphosphate aldolase 1, chloroplastic-like [Nelumbo nucifera]	Fructose-bisphosphate aldolase [Source:UniProtKB/TrEMBL;Acc:A0A178UW98]	1	hub_POD_blue/hub_SOD_blue
evm.TU.Contig14326.869_evm.TU.Contig14326.870	17.9711	46.6898	15.6861	36.335	32.8766	18.5916	11.1726	23.9915	21.7776	605.062	247.221	49.8638	29.2019	53.7017	17.5894	289.744	412.02	49.1576	FER4	Ferritin-3, chloroplastic OS=Glycine max PE=2 SV=1	PREDICTED: ferritin-3, chloroplastic [Populus euphratica]	Ferritin-4, chloroplastic [Source:UniProtKB/Swiss-Prot;Acc:Q9S756]	2	NA
evm.TU.Contig2685.441	9.51409	13.4682	34.3133	8.8622	19.9608	28.817	2.03139	4.13647	7.25921	52.7671	87.8554	63.8607	1.16808	15.2155	4.0591	52.6072	54.2715	101.388	FLA14	Fasciclin-like arabinogalactan protein 14 OS=Arabidopsis thaliana GN=FLA14 PE=2 SV=1	putative surface family protein [Populus trichocarpa]	Fasciclin-like arabinogalactan protein 14 [Source:UniProtKB/Swiss-Prot;Acc:Q9LTW9]	1	hub_POD_turquoise
evm.TU.Contig5386.612	29.5994	8.9788	9.8038	97.4842	31.7025	9.29581	12.1883	10.7548	23.3908	219.276	618.052	364.793	11.6808	7.16023	20.2955	257.371	269.142	486.455	FLA21	Fasciclin-like arabinogalactan protein 21 OS=Arabidopsis thaliana GN=FLA21 PE=2 SV=1	hypothetical protein POPTR_0013s14840g [Populus trichocarpa]	Fasciclin-like arabinogalactan protein 21 [Source:UniProtKB/Swiss-Prot;Acc:Q9FL53]	0	NA
evm.TU.Contig5252.968	55875.2	53712.1	79691.2	13895.9	13165.9	13038.3	62884.7	40662.3	48776.2	1626.4	1527.25	1444.3	62218.8	38371.7	30011.6	663.66	1113.12	1499.31	FRO7	Ferric reduction oxidase 7, chloroplastic OS=Arabidopsis thaliana GN=FRO7 PE=2 SV=1	PREDICTED: ferric reduction oxidase 7, chloroplastic-like [Jatropha curcas]	Ferric reduction oxidase 7, chloroplastic [Source:UniProtKB/Swiss-Prot;Acc:Q3KTM0]	1	hub_POD_blue/hub_SOD_blue
evm.TU.Contig2712.1242	479.933	1038.85	931.361	2122.5	2846.18	1864.74	1028.9	644.462	1087.27	32.8328	165.495	106.726	1018.56	796.576	1400.39	93.8836	60.917	218.137	GA20OX2	Gibberellin 20 oxidase 2 OS=Arabidopsis thaliana GN=GA20OX2 PE=2 SV=1	gibberellin 20-oxidase, putative [Ricinus communis]	Gibberellin 20 oxidase 2 [Source:UniProtKB/Swiss-Prot;Acc:Q39111]	1	NA
evm.TU.Contig10143.496	31131.2	21522.2	38916.2	31257.9	12120.9	25871.2	25914.4	17396.3	15629.9	6877.31	9757.05	1043.64	34057.6	8580.64	28356.8	700.89	2366.9	2043.11	GA20OX3	Gibberellin 20 oxidase 2 OS=Oryza sativa subsp. japonica GN=20ox2 PE=1 SV=1	PREDICTED: gibberellin 20 oxidase 2-like [Populus euphratica]	Gibberellin 20 oxidase 3 [Source:UniProtKB/Swiss-Prot;Acc:Q39112]	0	NA
evm.TU.Contig5386.993	47.5705	9.87668	9.8038	3.54488	3.5225	3.71832	8.12556	8.27294	4.83947	515.945	1044.05	456.647	28.0339	31.326	9.47123	568.158	694.453	1737.93	GA2OX6	Gibberellin 2-beta-dioxygenase 2 OS=Pisum sativum GN=GA2OX2 PE=2 SV=1	gibberellin 2-oxidase, putative [Ricinus communis]	Gibberellin 2-beta-dioxygenase 6 [Source:UniProtKB/Swiss-Prot;Acc:Q9FZ21]	0	hub_POD_turquoise
evm.TU.Contig75.40	80.3412	286.424	164.704	40.7661	32.8766	50.1974	74.1457	24.8188	57.2671	737.566	325.882	593.992	216.094	235.393	58.1804	399.005	1326.88	1590.45	GA2OX8	Gibberellin 2-beta-dioxygenase 8 OS=Arabidopsis thaliana GN=GA2OX8 PE=1 SV=2	gibberellin 20-oxidase, putative [Ricinus communis]	Gibberellin 2-beta-dioxygenase 8 [Source:UniProtKB/Swiss-Prot;Acc:O49561]	0	hub_POD_turquoise
evm.TU.Contig3364.53	1.05712	0	0	0	0	0	0	0	0	10.5534	13.2805	12.2472	0	0	0	17.8055	26.582	26.627	GAD1	Glutamate decarboxylase 1 OS=Arabidopsis thaliana GN=GAD1 PE=1 SV=2	PREDICTED: glutamate decarboxylase 4 [Jatropha curcas]	Glutamate decarboxylase 1 [Source:UniProtKB/Swiss-Prot;Acc:Q42521]	0	hub_POD_turquoise
evm.TU.Contig3364.54	238.909	331.318	184.311	78.8736	138.552	211.944	180.794	162.15	87.1105	3327.84	2709.21	5206.83	112.135	282.829	269.253	4408.48	17205.2	8075.16	GAD4	Glutamate decarboxylase 4 OS=Arabidopsis thaliana GN=GAD4 PE=1 SV=1	PREDICTED: glutamate decarboxylase 4 [Jatropha curcas]	glutamate decarboxylase 4 [Source:TAIR;Acc:AT2G02010]	0	hub_POD_turquoise
evm.TU.Contig2685.1047	2108.96	690.47	593.13	652.258	457.925	720.425	370.729	519.54	521.05	3931.73	10202.5	5701.09	149.514	573.713	520.917	6707.82	6474.92	13270.5	GAE1	UDP-glucuronate 4-epimerase 1 OS=Arabidopsis thaliana GN=GAE1 PE=1 SV=1	PREDICTED: UDP-glucuronate 4-epimerase 1 [Jatropha curcas]	GAE1 [Source:UniProtKB/TrEMBL;Acc:A0A384LBP5]	0	hub_POD_turquoise
evm.TU.Contig5483.186	3518.1	1512.93	816.657	1370.98	670.449	933.299	382.917	543.532	259.718	9921.38	16078.6	12669.8	171.707	852.067	347.729	11325.1	13701.9	27686	GAE1	UDP-glucuronate 4-epimerase 1 OS=Arabidopsis thaliana GN=GAE1 PE=1 SV=1	UDP-glucuronate 5-epimerase, putative [Ricinus communis]	GAE1 [Source:UniProtKB/TrEMBL;Acc:A0A384LBP5]	0	hub_POD_turquoise
evm.TU.Contig9867.383	480.99	156.231	218.625	568.067	434.441	1042.06	289.473	280.453	369.413	1958.24	991.948	619.361	103.959	289.094	446.501	1297.37	1742.23	1353.88	GAE6	UDP-glucuronate 4-epimerase 6 OS=Arabidopsis thaliana GN=GAE6 PE=1 SV=1	PREDICTED: UDP-glucuronate 4-epimerase 6-like [Populus euphratica]	UDP-glucuronate 4-epimerase 6 [Source:UniProtKB/Swiss-Prot;Acc:Q9LIS3]	3	hub_POD_turquoise
evm.TU.Contig6055.280	718.843	138.274	160.782	70.0114	32.8766	42.7607	49.7691	26.4734	77.4316	1558.39	2373.12	1206.35	26.8658	59.9669	105.537	3099.78	3217.52	2436.37	GATL9	Probable galacturonosyltransferase-like 9 OS=Arabidopsis thaliana GN=GATL9 PE=2 SV=1	PREDICTED: probable galacturonosyltransferase-like 9 [Jatropha curcas]	Probable galacturonosyltransferase-like 9 [Source:UniProtKB/Swiss-Prot;Acc:O04536]	1	hub_POD_blue/hub_SOD_blue
evm.TU.Contig8573.234	452.448	422.901	201.958	295.111	135.029	183.127	200.092	167.113	141.151	1194.88	1621.24	1403.18	119.144	153.05	223.25	1718.23	2475.44	1887.45	GATL9	Probable galacturonosyltransferase-like 9 OS=Arabidopsis thaliana GN=GATL9 PE=2 SV=1	PREDICTED: probable galacturonosyltransferase-like 9 [Jatropha curcas]	Probable galacturonosyltransferase-like 9 [Source:UniProtKB/Swiss-Prot;Acc:O04536]	0	hub_POD_turquoise
evm.TU.Contig8624.588	0	0.89788	1.96076	0	0	0	0	0.827294	0.806579	8.20821	15.3236	4.37402	0	2.68509	0	84.9808	23.2592	28.6753	GAUT8	Galacturonosyltransferase 8 OS=Arabidopsis thaliana GN=GAUT8 PE=1 SV=1	PREDICTED: galacturonosyltransferase 8 [Jatropha curcas]	Hexosyltransferase (Fragment) [Source:UniProtKB/TrEMBL;Acc:W8PVC6]	0	NA
evm.TU.Contig2800.519	22363.4	26463.2	17253.7	16051.2	12594.1	13951.1	23450.4	16165.3	15371.8	4939	4314.11	5440.4	30034.8	20479.2	13757.6	2876.4	5922.24	3092.83	GBSS1	Granule-bound starch synthase 1, chloroplastic/amyloplastic OS=Manihot esculenta GN=WAXY PE=2 SV=1	UDP-Glycosyltransferase superfamily protein isoform 1 [Theobroma cacao]	Granule-bound starch synthase 1, chloroplastic/amyloplastic [Source:UniProtKB/Swiss-Prot;Acc:Q9MAQ0]	0	hub_POD_blue/hub_SOD_blue
evm.TU.Contig2712.1145	0	0	0	0	0	0	0	1.65459	0	12.8986	2.04315	16.6213	0	0	1.35303	39.6577	13.291	10.2412	GDH2	Glutamate dehydrogenase 2 OS=Arabidopsis thaliana GN=GDH2 PE=1 SV=1	glutamate dehydrogenase, putative [Ricinus communis]	Glutamate dehydrogenase [Source:UniProtKB/TrEMBL;Acc:A0A178UEW8]	0	NA
evm.TU.Contig2712.1847	396.421	208.308	282.35	98.3704	463.795	309.55	405.262	402.892	510.564	5324.78	5203.9	434.777	327.062	167.37	901.119	2082.44	4836.81	1412.26	GDPD1	Glycerophosphodiester phosphodiesterase GDPD1, chloroplastic OS=Arabidopsis thaliana GN=GDPD1 PE=1 SV=1	PREDICTED: glycerophosphodiester phosphodiesterase GDPD1, chloroplastic-like isoform X1 [Populus euphratica]	Glycerophosphodiester phosphodiesterase GDPD1, chloroplastic [Source:UniProtKB/Swiss-Prot;Acc:Q9SGA2]	0	hub_POD_yellow/hub_SOD_yellow
evm.TU.Contig10660.392	6.34273	0	2.94114	0	0	0	0	0.827294	0	39.8684	37.7982	3.49921	1.16808	0.895029	4.0591	216.903	16.6137	108.556	GDU2	Protein GLUTAMINE DUMPER 2 OS=Arabidopsis thaliana GN=GDU2 PE=2 SV=1	Glutamine dumper 2, putative [Theobroma cacao]	Protein GLUTAMINE DUMPER 2 [Source:UniProtKB/Swiss-Prot;Acc:Q9SW07]	0	NA
evm.TU.Contig5482.113	70.8271	6.28516	38.2348	0.88622	23.4833	13.0141	14.2197	18.2005	39.5224	216.931	265.609	34.1173	1.16808	6.2652	27.0606	100.358	182.751	117.773	GDU3	Protein GLUTAMINE DUMPER 3 OS=Arabidopsis thaliana GN=GDU3 PE=2 SV=1	PREDICTED: protein GLUTAMINE DUMPER 5-like [Jatropha curcas]	Protein GLUTAMINE DUMPER 3 [Source:UniProtKB/Swiss-Prot;Acc:Q9FHH5]	0	hub_POD_yellow/hub_SOD_yellow
evm.TU.Contig5483.179	3.17136	0.89788	0.98038	1.77244	0	3.71832	3.04709	3.30917	0.806579	29.315	58.2297	27.9937	1.16808	1.79006	14.8834	309.168	69.7776	332.838	GGP5	Putative glutamine amidotransferase YLR126C OS=Saccharomyces cerevisiae (strain ATCC 204508 / S288c) GN=YLR126C PE=1 SV=1	glutamine amidotransferase class-I domain-containing family protein [Populus trichocarpa]	Gamma-glutamyl peptidase 5 [Source:UniProtKB/Swiss-Prot;Acc:O82225]	1	NA
evm.TU.Contig11642.1658	96.198	243.325	84.3127	103.688	255.968	175.691	209.233	340.018	75.8184	1259.37	1405.69	680.597	58.4039	162	215.132	974.447	1981.46	2614.57	GGPPS1	Geranylgeranyl pyrophosphate synthase, chloroplastic OS=Hevea brasiliensis GN=GGPS PE=1 SV=1	hypothetical protein POPTR_0004s08970g [Populus trichocarpa]	Heterodimeric geranylgeranyl pyrophosphate synthase large subunit 1, chloroplastic [Source:UniProtKB/Swiss-Prot;Acc:P34802]	0	hub_POD_turquoise
evm.TU.Contig11642.778	29.5994	10.7746	9.8038	0	2.34833	12.0846	6.09417	0	1.61316	187.616	251.307	149.591	1.16808	10.7403	2.70606	330.211	15.5061	210.968	GH3.1	Probable indole-3-acetic acid-amido synthetase GH3.1 OS=Arabidopsis thaliana GN=GH3.1 PE=2 SV=1	PREDICTED: probable indole-3-acetic acid-amido synthetase GH3.1 [Populus euphratica]	Probable indole-3-acetic acid-amido synthetase GH3.1 [Source:UniProtKB/Swiss-Prot;Acc:O82333]	1	NA
evm.TU.Contig9220.848	103.598	34.1194	31.3722	2.65866	9.39333	32.5353	82.2713	9.92752	29.0368	1693.24	3387.54	3308.51	14.0169	48.3316	71.7107	11876.3	890.495	12324.2	GH3.1	Probable indole-3-acetic acid-amido synthetase GH3.1 OS=Arabidopsis thaliana GN=GH3.1 PE=2 SV=1	hypothetical protein POPTR_0009s09590g [Populus trichocarpa]	Probable indole-3-acetic acid-amido synthetase GH3.1 [Source:UniProtKB/Swiss-Prot;Acc:O82333]	0	NA
evm.TU.Contig9220.677	792.841	780.258	1041.16	1252.23	1362.03	805.017	1484.95	974.552	1395.38	171.2	255.393	153.965	876.058	460.94	1001.24	169.152	48.7336	107.532	GIS	Zinc finger protein GIS OS=Arabidopsis thaliana GN=GIS PE=2 SV=1	nucleic acid binding protein, putative [Ricinus communis]	GIS [Source:UniProtKB/TrEMBL;Acc:A0A178V7D1]	0	hub_POD_turquoise
evm.TU.Contig5482.263	214.596	415.718	336.27	199.399	319.373	157.099	322.991	384.692	112.921	2536.34	1113.52	1010.4	364.44	551.338	280.078	990.634	2591.74	905.319	GLB3	Two-on-two hemoglobin-3 OS=Arabidopsis thaliana GN=GLB3 PE=1 SV=1	PREDICTED: two-on-two hemoglobin-3 [Jatropha curcas]	GLB3 [Source:UniProtKB/TrEMBL;Acc:A0A178V2G3]	1	NA
evm.TU.Contig14326.1057	68961.3	62408	68358	33575.3	24231.3	32823.5	49885.9	41282.8	48304.4	8484.94	8545.47	12019.8	44600.7	38110.3	11107	4365.59	9833.11	6485.73	GLDP1	Glycine dehydrogenase (decarboxylating), mitochondrial OS=Solanum tuberosum GN=GDCSP PE=2 SV=1	PREDICTED: glycine dehydrogenase (decarboxylating), mitochondrial [Jatropha curcas]	Glycine cleavage system P protein [Source:UniProtKB/TrEMBL;Acc:A0A178UTF1]	1	hub_POD_blue/hub_SOD_blue
evm.TU.Contig2581.239	61.313	480.366	123.528	64.694	78.6691	122.705	158.448	81.0748	79.0447	598.027	739.62	606.239	105.127	224.652	139.362	2483.87	5388.38	3438.98	GLR2.7	Glutamate receptor 2.7 OS=Arabidopsis thaliana GN=GLR2.7 PE=2 SV=3	PREDICTED: glutamate receptor 2.7-like [Populus euphratica]	Glutamate receptor 2.7 [Source:UniProtKB/Swiss-Prot;Acc:Q8LGN0]	0	hub_POD_turquoise
evm.TU.Contig5386.793	85.6268	60.158	49.9994	16.8382	11.7417	26.0283	20.3139	19.0278	23.3908	167.682	157.322	132.095	18.6892	31.326	13.5303	219.331	120.726	102.412	GLY3	Persulfide dioxygenase ETHE1 homolog, mitochondrial OS=Arabidopsis thaliana GN=GLY3 PE=1 SV=3	PREDICTED: persulfide dioxygenase ETHE1 homolog, mitochondrial-like [Pyrus x bretschneideri]	Persulfide dioxygenase ETHE1 homolog, mitochondrial [Source:UniProtKB/Swiss-Prot;Acc:Q9C8L4]	1	NA
evm.TU.Contig9868.111	2401.78	1088.23	749.991	699.227	374.559	571.692	644.966	581.587	892.076	4725.58	4777.9	3748.53	428.684	684.697	837.527	5298.76	4718.3	3055.96	GMD1	GDP-mannose 4,6 dehydratase 1 OS=Arabidopsis thaliana GN=GMD1 PE=1 SV=1	GDP-mannose 4 family protein [Populus trichocarpa]	GMD1 [Source:UniProtKB/TrEMBL;Acc:A0A178U7H7]	1	hub_POD_turquoise
evm.TU.Contig5252.511	6.34273	0	0	0	0	0	0	0	12.0987	110.225	544.499	26.2441	0	0	0	983.35	114.081	634.952	GPAT3	Probable glycerol-3-phosphate acyltransferase 3 OS=Arabidopsis thaliana GN=GPAT3 PE=2 SV=1	hypothetical protein POPTR_0002s19350g [Populus trichocarpa]	glycerol-3-phosphate acyltransferase 3 [Source:TAIR;Acc:AT4G01950]	1	NA
evm.TU.Contig29751.72	28.5423	40.4046	47.0583	31.0177	31.7025	89.2398	72.1143	54.6014	45.1684	639.068	1080.83	482.892	33.8742	302.52	89.3001	1214.82	1384.48	4212.19	GPT2	Glucose-6-phosphate/phosphate translocator 2, chloroplastic OS=Arabidopsis thaliana GN=GPT2 PE=2 SV=2	Glucose-6-phosphate/phosphate translocator 2, chloroplast precursor, putative [Ricinus communis]	glucose-6-phosphate/phosphate translocator 2 [Source:TAIR;Acc:AT1G61800]	0	NA
evm.TU.Contig5252.359	487.333	263.977	211.762	73.5562	142.074	401.579	881.623	373.937	587.189	1054.17	2474.25	2090.78	285.011	63.547	765.816	3654.18	4228.75	7046.95	GRXC9	Glutaredoxin-C9 OS=Arabidopsis thaliana GN=GRXC9 PE=1 SV=1	PREDICTED: glutaredoxin-C9-like [Jatropha curcas]	Glutaredoxin-C9 [Source:UniProtKB/Swiss-Prot;Acc:Q9SGP6]	0	hub_POD_turquoise
evm.TU.Contig5386.722	426.02	913.144	108.822	78.8736	76.3208	42.7607	189.935	33.919	8.87237	5340.03	5860.77	5925.04	64.2443	128.884	186.718	8709.32	9231.69	9509.95	GRXC9	Glutaredoxin-C9 OS=Arabidopsis thaliana GN=GRXC9 PE=1 SV=1	PREDICTED: glutaredoxin-C9-like [Populus euphratica]	Glutaredoxin-C9 [Source:UniProtKB/Swiss-Prot;Acc:Q9SGP6]	0	hub_POD_blue/hub_SOD_blue
evm.TU.Contig2712.949	9.51409	20.6512	31.3722	7.08976	29.3541	64.1411	56.8789	87.6931	178.254	5.86301	9.19417	0.874803	36.2104	31.326	117.714	8.09341	19.9365	1.02412	GSO1	LRR receptor-like serine/threonine-protein kinase GSO1 OS=Arabidopsis thaliana GN=GSO1 PE=2 SV=1	serine-threonine protein kinase, plant-type, putative [Ricinus communis]	LRR receptor-like serine/threonine-protein kinase GSO1 [Source:UniProtKB/Swiss-Prot;Acc:C0LGQ5]	0	NA
evm.TU.Contig9220.182	165.968	288.219	72.5481	57.6043	37.5733	53.9157	52.8161	54.6014	1.61316	1228.89	788.655	1399.69	102.791	75.1824	25.7076	2195.74	3523.22	2069.74	GT-3A	Trihelix transcription factor GT-3a OS=Arabidopsis thaliana GN=GT-3A PE=1 SV=1	PREDICTED: trihelix transcription factor GT-3b-like [Nelumbo nucifera]	Trihelix transcription factor GT-3a [Source:UniProtKB/Swiss-Prot;Acc:Q9SDW0]	2	hub_POD_turquoise
evm.TU.Contig9867.189	1701.97	135.58	734.305	597.312	556.555	1751.33	1081.72	1839.9	2266.49	220.449	424.975	67.3599	232.447	1562.72	2438.16	545.496	220.409	123.918	GT7	Putative glycosyltransferase 7 OS=Arabidopsis thaliana GN=GT7 PE=2 SV=1	alpha galactosyltransferase family protein [Populus trichocarpa]	Putative glycosyltransferase 7 [Source:UniProtKB/Swiss-Prot;Acc:O81007]	2	NA
evm.TU.Contig2712.516	271.68	513.587	259.801	121.412	123.287	128.282	226.5	198.55	183.9	1995.77	933.719	614.987	420.508	294.464	242.193	1761.13	3059.14	1080.44	HAT22	Homeobox-leucine zipper protein HAT22 OS=Arabidopsis thaliana GN=HAT22 PE=1 SV=1	hypothetical protein POPTR_0007s14590g [Populus trichocarpa]	Homeobox-leucine zipper protein HAT22 [Source:UniProtKB/Swiss-Prot;Acc:P46604]	0	hub_POD_turquoise
evm.TU.Contig10660.158	492.619	358.254	468.622	374.871	324.07	277.015	834.901	593.169	344.409	51.5945	71.5102	69.1095	566.518	644.421	514.152	63.1286	210.44	80.9052	HAT5	Homeobox-leucine zipper protein HAT5 OS=Arabidopsis thaliana GN=HAT5 PE=1 SV=1	Homeobox-leucine zipper protein HAT5 [Theobroma cacao]	HD-ZIP-1 [Source:UniProtKB/TrEMBL;Acc:A0A178VBZ2]	2	hub_SOD_blue
evm.TU.Contig2712.853	4284.51	4997.6	4061.72	4292.85	5761.63	4435.03	13968.9	13365.8	14001.4	1580.67	715.102	402.41	5849.73	6367.23	9495.58	580.298	1746.66	346.151	HAT5	Homeobox-leucine zipper protein HAT5 OS=Arabidopsis thaliana GN=HAT5 PE=1 SV=1	hypothetical protein POPTR_0015s07640g [Populus trichocarpa]	HD-ZIP-1 [Source:UniProtKB/TrEMBL;Acc:A0A178VBZ2]	0	NA
evm.TU.Contig11642.1542	3276.02	3508.02	4350.93	1859.29	1774.16	1639.78	3743.85	3946.19	4169.21	780.953	596.599	466.27	4405.99	2440.74	2389.45	235.518	361.072	278.56	HCF107	Protein high chlorophyll fluorescent 107 OS=Arabidopsis thaliana GN=HCF107 PE=1 SV=1	hypothetical protein POPTR_0010s15510g [Populus trichocarpa]	Protein high chlorophyll fluorescent 107 [Source:UniProtKB/Swiss-Prot;Acc:Q8RWG2]	0	hub_POD_blue/hub_SOD_blue
evm.TU.Contig2581.911	23996.7	16178	24271.3	11644	9732.66	10450.3	22402.2	14797	20422.6	4419.53	3400.82	3553.45	23790.2	10183.6	8810.95	1233.44	1896.18	1378.46	HCF173	Uncharacterized protein ycf39 OS=Cyanophora paradoxa GN=ycf39 PE=3 SV=1	PREDICTED: uncharacterized protein LOC105634384 [Jatropha curcas]	high chlorophyll fluorescence phenotype 173 [Source:TAIR;Acc:AT1G16720]	0	hub_POD_blue/hub_SOD_blue
evm.TU.Contig2712.1354	454.562	1226.5	224.507	861.406	1126.02	888.679	986.24	272.18	25.0039	31614.5	24475.9	41897	852.697	819.846	1021.54	44826.2	53962.5	48026	HIPP14	NA	hypothetical protein [Bruguiera gymnorhiza]	Heavy metal-associated isoprenylated plant protein 14 [Source:UniProtKB/Swiss-Prot;Acc:Q9LTE1]	1	hub_POD_blue/hub_SOD_blue
evm.TU.Contig5386.433	424.963	599.784	410.779	191.423	220.743	886.82	971.004	314.372	72.5921	3501.39	3436.57	8647.43	383.129	339.216	4257.99	6552.43	16643.6	27134	HIPP16	NA	PREDICTED: uncharacterized protein LOC100242530 [Vitis vinifera]	Heavy metal-associated isoprenylated plant protein 16 [Source:UniProtKB/Swiss-Prot;Acc:Q9SSF0]	0	hub_POD_turquoise
evm.TU.Contig75.178	106.769	315.156	98.038	296.884	338.16	155.24	830.839	203.514	82.271	52.7671	33.7119	45.4898	406.491	1120.58	235.428	50.9885	78.6383	66.5676	HIPP20	Heavy metal-associated isoprenylated plant protein 26 OS=Arabidopsis thaliana GN=HIPP26 PE=1 SV=1	PREDICTED: heavy metal-associated isoprenylated plant protein 26 [Jatropha curcas]	HIPP20 [Source:UniProtKB/TrEMBL;Acc:A0A178W5Y0]	0	NA
evm.TU.Contig12381.241	2.11424	2.69364	1.96076	2.65866	2.34833	3.71832	0	1.65459	4.83947	42.2137	18.3883	13.9969	1.16808	8.05526	5.41213	42.0857	36.5502	18.4341	HIPP42	NA	heavy-metal-associated domain-containing family protein [Populus trichocarpa]	Heavy metal-associated isoprenylated plant protein 42 [Source:UniProtKB/Swiss-Prot;Acc:Q9CAV5]	0	hub_POD_turquoise
evm.TU.Contig9867.755	1.05712	0.89788	1.96076	0	0	0	0	0	0.806579	11.726	11.2373	7.87323	0	0	0	21.0429	0	14.3376	HIR1	Hypersensitive-induced response protein 1 OS=Arabidopsis thaliana GN=HIR1 PE=1 SV=1	hypothetical protein B456_011G096600 [Gossypium raimondii]	HIR4 [Source:UniProtKB/TrEMBL;Acc:A0A178U8N7]	1	NA
evm.TU.Contig7167.215	1811.91	1459.06	2334.29	356.26	592.954	554.03	2185.78	1737.32	1604.29	682.454	447.449	163.588	2650.37	1031.97	1342.21	251.705	388.761	235.547	HMGB9	High mobility group B protein 9 OS=Arabidopsis thaliana GN=HMGB9 PE=2 SV=1	PREDICTED: high mobility group B protein 9 [Jatropha curcas]	High mobility group B protein 9 [Source:UniProtKB/Swiss-Prot;Acc:Q9SGS2]	1	hub_POD_blue/hub_SOD_blue
evm.TU.Contig9868.212	50.7418	103.256	125.489	112.55	150.293	144.085	85.3184	74.4564	50.0079	280.252	366.745	384.039	46.7231	62.652	123.126	328.593	413.128	498.745	HOS3-1	Elongation of fatty acids protein 3-like OS=Arabidopsis thaliana GN=HOS3 PE=2 SV=1	PREDICTED: elongation of fatty acids protein 3-like [Populus euphratica]	HOS3-1 [Source:UniProtKB/TrEMBL;Acc:A0A178UW40]	0	hub_POD_turquoise
evm.TU.Contig9867.443	2.11424	11.6724	4.9019	1.77244	9.39333	9.29581	7.10987	4.96376	1.61316	31.6602	43.9277	110.225	1.16808	21.4807	5.41213	389.293	574.835	583.747	HSFA4C	Heat stress transcription factor A-4b OS=Oryza sativa subsp. japonica GN=HSFA4B PE=2 SV=1	hypothetical protein POPTR_0014s13780g [Populus trichocarpa]	RHA1 [Source:UniProtKB/TrEMBL;Acc:A0A178UPK9]	0	hub_POD_turquoise
evm.TU.Contig10660.717	119.455	46.6898	85.2931	85.0771	59.8825	71.5777	72.1143	58.7378	91.95	1670.96	788.655	150.466	57.2358	25.0608	113.655	246.849	721.035	66.5676	HSFA6B	Heat stress transcription factor A-6b OS=Arabidopsis thaliana GN=HSFA6b PE=2 SV=1	Heat stress transcription factor A-6b, putative [Theobroma cacao]	Heat stress transcription factor A-6b [Source:UniProtKB/Swiss-Prot;Acc:Q9LUH8]	1	hub_POD_yellow/hub_SOD_yellow
evm.TU.Contig9220.1179	160.682	141.865	116.665	107.233	209.001	120.846	70.083	65.3562	31.4566	614.443	479.118	698.093	45.555	43.8564	33.8258	389.293	326.736	578.626	HSK	Homoserine kinase OS=Arabidopsis thaliana GN=HSK PE=1 SV=1	PREDICTED: homoserine kinase-like [Jatropha curcas]	Homoserine kinase [Source:UniProtKB/Swiss-Prot;Acc:Q8L7R2]	4	NA
evm.TU.Contig14326.929	9113.44	7478.44	4951.9	2745.51	1751.86	1046.71	1142.66	804.957	567.025	21061.1	37561.2	45199.3	1326.94	526.277	499.269	46496.7	35294.2	79864.7	HSPRO2	Nematode resistance protein-like HSPRO2 OS=Arabidopsis thaliana GN=HSPRO2 PE=1 SV=1	PREDICTED: nematode resistance protein-like HSPRO2 [Jatropha curcas]	Nematode resistance protein-like HSPRO2 [Source:UniProtKB/Swiss-Prot;Acc:O04203]	2	hub_POD_turquoise
evm.TU.Contig9868.146	183.939	198.431	114.704	228.645	250.097	215.663	244.783	136.503	89.5303	717.632	1068.57	1218.6	199.741	175.426	267.9	1147.65	1217.23	1525.93	HSR4	Probable mitochondrial chaperone bcs1 OS=Schizosaccharomyces pombe (strain 972 / ATCC 24843) GN=SPAC644.07 PE=2 SV=1	PREDICTED: mitochondrial chaperone BCS1-like isoform X1 [Jatropha curcas]	Protein HYPER-SENSITIVITY-RELATED 4 [Source:UniProtKB/Swiss-Prot;Acc:Q8VZG2]	0	hub_POD_turquoise
evm.TU.Contig5483.152	1150.15	123.01	838.225	138.25	84.5399	252.846	607.386	1266.59	1876.91	49.2493	175.711	3.49921	238.288	170.95	1127.08	27.5176	6.64549	6.1447	HST	Shikimate O-hydroxycinnamoyltransferase OS=Nicotiana tabacum GN=HST PE=1 SV=1	PREDICTED: shikimate O-hydroxycinnamoyltransferase-like [Populus euphratica]	Shikimate O-hydroxycinnamoyltransferase [Source:UniProtKB/Swiss-Prot;Acc:Q9FI78]	1	NA
evm.TU.Contig5482.310	2025.44	1303.72	1089.2	983.704	740.899	1316.29	2435.64	2190.67	4655.57	409.238	435.191	281.687	1409.87	1596.73	3503	911.318	59.8094	65.5435	HTH	Protein HOTHEAD OS=Arabidopsis thaliana GN=HTH PE=1 SV=1	PREDICTED: protein HOTHEAD [Jatropha curcas]	HTH [Source:UniProtKB/TrEMBL;Acc:A0A178WG21]	0	NA
evm.TU.Contig11642.400	30.6565	29.63	28.431	32.7901	49.315	30.6762	52.8161	52.9468	29.0368	225.139	193.077	185.458	42.0508	54.5968	58.1804	290.554	241.453	267.294	HVA22J	HVA22-like protein j OS=Arabidopsis thaliana GN=HVA22J PE=2 SV=2	hypothetical protein POPTR_0016s07340g [Populus trichocarpa]	HVA22-like protein [Source:UniProtKB/TrEMBL;Acc:Q1PEW5]	0	hub_POD_blue/hub_SOD_blue
evm.TU.Contig12381.59	216.71	126.601	92.1557	68.2389	84.5399	82.7327	132.04	105.066	122.6	996.711	656.872	480.267	115.64	116.354	150.187	742.166	662.334	727.123	IAA11	Auxin-responsive protein IAA11 OS=Arabidopsis thaliana GN=IAA11 PE=1 SV=1	PREDICTED: auxin-responsive protein IAA11 isoform X2 [Jatropha curcas]	Auxin-responsive protein [Source:UniProtKB/TrEMBL;Acc:A8MR39]	2	hub_POD_turquoise
evm.TU.Contig3098.147	1048.66	584.52	808.814	323.47	288.845	533.579	361.587	578.278	620.259	3544.77	2316.93	2786.25	946.143	451.99	1017.48	3744.82	6745.17	4057.55	IAA17	Auxin-responsive protein IAA17 OS=Arabidopsis thaliana GN=IAA17 PE=1 SV=2	Auxin-responsive protein IAA1, putative [Ricinus communis]	Auxin-responsive protein IAA17 [Source:UniProtKB/Swiss-Prot;Acc:P93830]	3	hub_POD_turquoise
evm.TU.Contig9868.322	2010.64	722.793	998.027	651.372	1128.37	1209.38	726.222	1315.4	1037.26	3839.1	4091.4	5493.77	371.449	349.061	585.863	3927.73	2487.63	4777.5	IAA4	Auxin-induced protein 22B OS=Vigna radiata var. radiata GN=AUX22B PE=2 SV=1	hypothetical protein [Populus tomentosa]	IAA4 [Source:UniProtKB/TrEMBL;Acc:A0A384LA06]	0	NA
evm.TU.Contig11642.118	0	0	0	0	0	0.929581	0	0.827294	0	3.5178	9.19417	4.37402	0	0	0	5.66539	18.8289	3.07235	INVB	Probable alkaline/neutral invertase B OS=Arabidopsis thaliana GN=INVB PE=1 SV=1	PREDICTED: probable alkaline/neutral invertase B [Cucumis sativus]	A/N-InvB [Source:UniProtKB/TrEMBL;Acc:A0A178V2X0]	0	hub_POD_turquoise
evm.TU.Contig11642.1576	353.079	293.607	135.292	43.4248	42.27	66.0002	118.836	104.239	41.1355	2276.02	2113.64	2215	134.329	93.083	124.479	4318.64	5422.72	3932.61	INVC	Alkaline/neutral invertase C, mitochondrial OS=Arabidopsis thaliana GN=INVC PE=1 SV=1	PREDICTED: alkaline/neutral invertase A, mitochondrial [Jatropha curcas]	Alkaline/neutral invertase C, mitochondrial [Source:UniProtKB/Swiss-Prot;Acc:B9DFA8]	1	hub_POD_turquoise
evm.TU.Contig9868.355	338.279	511.792	286.271	85.9633	191.389	162.677	185.872	163.804	204.064	2644.22	959.258	1017.4	217.262	383.072	105.537	972.019	2353.61	1260.69	IQD19	Protein IQ-DOMAIN 14 OS=Arabidopsis thaliana GN=IQD14 PE=1 SV=1	PREDICTED: protein IQ-DOMAIN 14-like [Citrus sinensis]	IQ-domain 19 [Source:TAIR;Acc:AT4G14750]	0	NA
evm.TU.Contig2712.1276	1075.09	1027.17	1128.42	560.091	696.28	671.157	1458.54	1532.15	1561.54	195.824	163.452	243.195	940.302	840.432	1146.02	290.554	167.245	153.618	IQD23	Protein IQ-DOMAIN 14 OS=Arabidopsis thaliana GN=IQD14 PE=1 SV=1	conserved hypothetical protein [Ricinus communis]	IQD23 [Source:UniProtKB/TrEMBL;Acc:A0A178UJA3]	0	hub_POD_blue/hub_SOD_blue
evm.TU.Contig2581.897	985.237	540.524	1379.4	550.342	612.915	651.636	1020.77	1142.49	1397.8	133.677	194.099	155.715	624.921	198.696	589.922	115.736	46.5184	122.894	IRKI	IRK-interacting protein OS=Arabidopsis thaliana GN=IRKI PE=1 SV=1	DNA double-strand break repair rad50 ATPase [Theobroma cacao]	IRK-interacting protein [Source:UniProtKB/Swiss-Prot;Acc:Q9LXU9]	1	hub_POD_blue/hub_SOD_blue
evm.TU.Contig11642.679	9.51409	24.2428	3.92152	1.77244	1.17417	5.57749	5.07848	3.30917	4.03289	59.8027	90.9201	97.1032	9.34462	13.4254	20.2955	322.118	312.338	351.272	JGB	F-box/WD repeat-containing protein sel-10 OS=Caenorhabditis briggsae GN=sel-10 PE=3 SV=1	PREDICTED: guanine nucleotide-binding protein subunit beta-like protein [Jatropha curcas]	Protein JINGUBANG [Source:UniProtKB/Swiss-Prot;Acc:O48716]	0	hub_POD_turquoise
evm.TU.Contig5386.785	10.5712	277.445	33.3329	20.3831	36.3991	45.5495	40.6278	21.5096	10.4855	187.616	485.248	792.572	45.555	193.326	96.0653	1762.75	5705.15	3124.58	JUB1	Transcription factor JUNGBRUNNEN 1 OS=Arabidopsis thaliana GN=JUB1 PE=1 SV=1	PREDICTED: transcription factor JUNGBRUNNEN 1-like [Populus euphratica]	Transcription factor JUNGBRUNNEN 1 [Source:UniProtKB/Swiss-Prot;Acc:Q9SK55]	0	hub_POD_turquoise
evm.TU.Contig9867.207	0	0	0.98038	0.88622	1.17417	1.85916	0	0	0	7.03561	6.12944	10.4976	0	1.79006	0	5.66539	21.044	7.16882	KAI2	Probable esterase KAI2 OS=Arabidopsis thaliana GN=KAI2 PE=1 SV=1	PREDICTED: probable esterase KAI2 [Jatropha curcas]	KAI2 [Source:UniProtKB/TrEMBL;Acc:A0A178V1E5]	0	hub_POD_turquoise
evm.TU.Contig6055.153	1321.4	858.373	1149.99	882.675	726.809	1089.47	1894.27	1731.53	2358.44	439.726	254.372	313.18	1236.99	655.161	2817.01	513.122	231.484	271.391	KCR1	Very-long-chain 3-oxoacyl-CoA reductase 1 OS=Arabidopsis thaliana GN=KCR1 PE=1 SV=1	3-ketoacyl-CoA reductase 1 [Gossypium hirsutum]	Very-long-chain 3-oxoacyl-CoA reductase 1 [Source:UniProtKB/Swiss-Prot;Acc:Q8L9C4]	0	NA
evm.TU.Contig5386.908	29.5994	27.8343	7.84304	14.1795	12.9158	26.0283	10.157	5.79105	10.4855	105.534	156.301	113.724	9.34462	10.7403	16.2364	373.106	217.086	188.437	KCS1	3-ketoacyl-CoA synthase 1 OS=Arabidopsis thaliana GN=KCS1 PE=2 SV=1	fatty acid elongase 3-ketoacyl-CoA synthase 1 family protein [Populus trichocarpa]	3-ketoacyl-CoA synthase [Source:UniProtKB/TrEMBL;Acc:A0A178W124]	1	hub_POD_turquoise
evm.TU.Contig5483.344	227.281	53.8728	177.449	91.2806	130.332	179.409	185.872	240.742	511.371	1084.66	2366.99	1434.68	79.4293	164.685	224.603	3536.82	2012.48	4706.84	KCS11	3-ketoacyl-CoA synthase 11 OS=Arabidopsis thaliana GN=KCS11 PE=2 SV=1	PREDICTED: 3-ketoacyl-CoA synthase 11 [Jatropha curcas]	3-ketoacyl-CoA synthase 11 [Source:UniProtKB/Swiss-Prot;Acc:O48780]	0	hub_POD_turquoise
evm.TU.Contig2685.266	32.7708	5.38728	36.2741	7.97598	55.1858	14.8733	48.7534	110.03	98.4026	580.438	902.05	61.2362	26.8658	28.6409	106.89	505.838	280.218	152.593	KIC	Calcium-binding protein KIC OS=Arabidopsis thaliana GN=KIC PE=1 SV=2	PREDICTED: calcium-binding protein KIC-like [Populus euphratica]	Calcium-binding protein KIC [Source:UniProtKB/Swiss-Prot;Acc:Q9ZPX9]	0	hub_POD_yellow/hub_SOD_yellow
evm.TU.Contig9868.118	3510.7	2689.15	4093.09	1067.01	1016.83	2316.52	4775.8	4142.26	5604.92	716.459	785.59	614.987	2220.52	3138.87	3666.72	1053.76	715.498	578.626	KIN7H	Kinesin-like protein NACK1 OS=Nicotiana tabacum GN=NACK1 PE=1 SV=1	hypothetical protein POPTR_0007s13860g [Populus trichocarpa]	Kinesin-like protein KIN-7H [Source:UniProtKB/Swiss-Prot;Acc:F4JZ68]	1	hub_POD_blue/hub_SOD_blue
evm.TU.Contig8624.278	0	0	0.98038	3.54488	1.17417	0.929581	0	0.827294	0	19.9342	10.2157	1.74961	2.33616	0	0	8.90275	6.64549	5.12058	KOR3	Endoglucanase 21 OS=Arabidopsis thaliana GN=KOR3 PE=2 SV=1	hypothetical protein POPTR_0005s21090g [Populus trichocarpa]	Endoglucanase 21 [Source:UniProtKB/Swiss-Prot;Acc:Q9STW8]	0	hub_POD_yellow/hub_SOD_yellow
evm.TU.Contig5386.1168	176.539	130.193	118.626	517.552	230.136	82.7327	126.962	65.3562	37.9092	3854.34	7253.18	4107.2	63.0762	114.564	181.306	9354.37	3381.45	8320.95	KRP1	Calcium-binding protein PBP1 OS=Arabidopsis thaliana GN=PBP1 PE=1 SV=1	hypothetical protein POPTR_0011s13280g [Populus trichocarpa]	Calcium-binding protein KRP1 [Source:UniProtKB/Swiss-Prot;Acc:O81831]	0	hub_POD_turquoise
evm.TU.Contig2685.1240	0	0	0	0	0	1.85916	0	0	0	28.1424	64.3592	37.6165	0	0	6.76516	1167.07	22.1516	973.935	KTI1	Miraculin OS=Synsepalum dulcificum PE=1 SV=3	Miraculin precursor, putative [Ricinus communis]	Kunitz trypsin inhibitor 1 [Source:UniProtKB/Swiss-Prot;Acc:Q8RXD5]	1	NA
evm.TU.Contig33180.322	987.351	536.034	175.488	56.7181	79.8433	63.2115	97.5067	88.5204	108.082	1818.7	1254.49	649.979	33.8742	46.5415	156.952	1248	2055.67	686.158	KUA1	Transcription factor MYB1R1 OS=Solanum tuberosum PE=2 SV=1	PREDICTED: transcription factor MYB1R1-like [Citrus sinensis]	Transcription factor KUA1 [Source:UniProtKB/Swiss-Prot;Acc:Q9LVS0]	1	NA
evm.TU.Contig9220.239	12.6855	1.79576	0.98038	0	3.5225	2.78874	0	0.827294	4.83947	32.8328	32.6904	10.4976	0	6.2652	4.0591	157.822	172.783	36.8682	LAC7	Laccase-7 OS=Arabidopsis thaliana GN=LAC7 PE=2 SV=1	PREDICTED: laccase-7 [Jatropha curcas]	Laccase-7 [Source:UniProtKB/Swiss-Prot;Acc:Q9SR40]	1	hub_POD_turquoise
evm.TU.Contig10143.543	4038.2	3824.07	4349.95	1037.76	709.196	1157.33	2696.67	2074.02	3698.16	513.599	458.687	482.017	3984.31	2099.74	1821.18	548.733	898.248	456.756	LACS9	Long chain acyl-CoA synthetase 9, chloroplastic OS=Arabidopsis thaliana GN=LACS9 PE=2 SV=1	PREDICTED: long chain acyl-CoA synthetase 9, chloroplastic [Jatropha curcas]	Long chain acyl-CoA synthetase 9, chloroplastic [Source:UniProtKB/Swiss-Prot;Acc:Q9CAP8]	0	hub_POD_blue/hub_SOD_blue
evm.TU.Contig14326.868	0	0	0	0	0	0	0	0	0	5.86301	6.12944	0.874803	0	0	1.35303	118.973	15.5061	40.9647	LBD12	LOB domain-containing protein 12 OS=Arabidopsis thaliana GN=LBD12 PE=2 SV=2	PREDICTED: LOB domain-containing protein 12-like [Jatropha curcas]	PCK1 [Source:UniProtKB/TrEMBL;Acc:A0A178VRK1]	0	NA
evm.TU.Contig14326.884	83.5126	50.2813	53.9209	119.64	135.029	91.0989	165.558	138.158	95.1763	15.2438	25.5393	6.99843	30.37	31.326	71.7107	20.2335	9.96823	14.3376	LBD21	LOB domain-containing protein 21 OS=Arabidopsis thaliana GN=LBD21 PE=2 SV=1	LOB domain-containing protein, putative [Ricinus communis]	LBD21 [Source:UniProtKB/TrEMBL;Acc:A0A178V6L2]	1	NA
evm.TU.Contig5386.166	2.11424	6.28516	7.84304	4.4311	9.39333	19.5212	6.09417	5.79105	6.45263	52.7671	22.4746	20.1205	1.16808	7.16023	2.70606	59.0819	38.7653	49.1576	LBD36	LOB domain-containing protein 36 OS=Arabidopsis thaliana GN=LBD36 PE=2 SV=1	LOB domain-containing 36 -like protein [Gossypium arboreum]	LOB domain-containing protein 36 [Source:UniProtKB/Swiss-Prot;Acc:Q9FKZ3]	0	hub_POD_turquoise
evm.TU.Contig2685.50	97.2552	84.4007	191.174	173.699	120.939	145.944	68.0516	59.5651	24.1974	10.5534	16.3452	11.3724	259.313	150.365	156.952	6.47473	37.6578	25.6029	LBD4	LOB domain-containing protein 4 OS=Arabidopsis thaliana GN=LBD4 PE=2 SV=1	LOB domain-containing protein, putative [Ricinus communis]	LOB domain-containing protein 4 [Source:UniProtKB/Swiss-Prot;Acc:Q9SHE9]	0	NA
evm.TU.Contig39656.14	219.881	52.9749	49.019	6.20354	1.17417	5.57749	9.14126	4.13647	10.4855	4713.86	1438.38	1244.85	1.16808	4.47514	16.2364	2232.16	2768.95	1163.4	LEA14	Late embryogenesis abundant protein Lea14-A OS=Gossypium hirsutum GN=LEA14-A PE=2 SV=1	PREDICTED: late embryogenesis abundant protein Lea14-A [Gossypium raimondii]	LSR3 [Source:UniProtKB/TrEMBL;Acc:A0A178W160]	1	NA
evm.TU.Contig9220.707	1.05712	0	0	0	1.17417	0.929581	2.03139	1.65459	0.806579	34.0054	65.3807	4.37402	0	0	5.41213	67.1753	9.96823	22.5306	LEA46	18 kDa seed maturation protein OS=Glycine max GN=GMPM1 PE=2 SV=1	hypothetical protein [Linum usitatissimum]	LEA4-5 [Source:UniProtKB/TrEMBL;Acc:A0A178UIZ0]	0	hub_POD_yellow/hub_SOD_yellow
evm.TU.Contig29751.195	34.885	53.8728	25.4899	38.1074	30.5283	54.8453	42.6592	39.7101	19.3579	560.503	370.831	715.589	26.8658	52.8067	36.5319	1140.36	3289.52	2017.51	LECRK71	L-type lectin-domain containing receptor kinase VII.1 OS=Arabidopsis thaliana GN=LECRK71 PE=2 SV=1	kinase, putative [Ricinus communis]	L-type lectin-domain containing receptor kinase VII.1 [Source:UniProtKB/Swiss-Prot;Acc:Q9S9U1]	0	hub_POD_turquoise
evm.TU.Contig2712.977	393.249	261.283	151.959	171.927	138.552	126.423	153.37	118.303	166.962	2025.08	1931.8	1372.57	105.127	109.194	138.009	1736.85	4905.48	2482.46	LECRKS1	L-type lectin-domain containing receptor kinase S.1 OS=Arabidopsis thaliana GN=LECRKS1 PE=2 SV=1	carbohydrate binding protein, putative [Ricinus communis]	L-type lectin-domain containing receptor kinase S.1 [Source:UniProtKB/Swiss-Prot;Acc:Q9M9E0]	1	hub_POD_turquoise
evm.TU.Contig2712.800	25196.5	23292.8	23834	32677.6	33764.3	25924.2	38266.3	42282.1	29250.6	6323.84	9718.23	3167.66	29425	25811.7	25552	446.756	351.103	880.74	LHCA4	Chlorophyll a-b binding protein P4, chloroplastic OS=Pisum sativum GN=lhcA-P4 PE=1 SV=1	hypothetical protein POPTR_0015s07340g [Populus trichocarpa]	Chlorophyll a-b binding protein, chloroplastic [Source:UniProtKB/TrEMBL;Acc:A0A178VEE6]	0	hub_POD_blue/hub_SOD_blue
evm.TU.Contig3364.11	198.739	336.705	207.841	363.35	394.52	206.367	483.471	938.151	386.351	94.9807	105.222	69.9843	657.628	266.719	265.194	15.3775	23.2592	22.5306	LHCB3	Chlorophyll a-b binding protein 13, chloroplastic OS=Solanum lycopersicum GN=CAB13 PE=1 SV=1	PREDICTED: chlorophyll a-b binding protein 13, chloroplastic [Jatropha curcas]	Chlorophyll a-b binding protein 3, chloroplastic [Source:UniProtKB/Swiss-Prot;Acc:Q9S7M0]	0	NA
evm.TU.Contig5252.875	20563.1	23316.1	18951.7	15537.2	22088.4	14623.2	30656.7	47463.5	36372.7	2849.42	3746.11	1280.71	22871	16081	20977.4	220.95	101.897	132.111	LHCB3	Chlorophyll a-b binding protein 13, chloroplastic OS=Solanum lycopersicum GN=CAB13 PE=1 SV=1	chlorophyll A/B binding protein, putative [Ricinus communis]	Chlorophyll a-b binding protein 3, chloroplastic [Source:UniProtKB/Swiss-Prot;Acc:Q9S7M0]	0	hub_POD_blue/hub_SOD_blue
evm.TU.Contig5387.112	41680.2	41729.9	37870.1	33473.4	34895	27027.6	53022.3	55674.4	51450.9	9858.06	11972.8	4740.56	41953.8	32985.4	38792.8	2381.89	1555.04	2061.55	LHCB6	Chlorophyll a-b binding protein CP24 10A, chloroplastic OS=Solanum lycopersicum GN=CAP10A PE=3 SV=1	PREDICTED: chlorophyll a-b binding protein CP24 10A, chloroplastic-like [Populus euphratica]	Chlorophyll a-b binding protein, chloroplastic [Source:UniProtKB/TrEMBL;Acc:Q9LMQ2]	0	hub_POD_blue/hub_SOD_blue
evm.TU.Contig5252.1070	16.9139	7.18304	6.86266	14.1795	5.87083	3.71832	14.2197	1.65459	0.806579	90.2903	30.6472	17.4961	7.00847	4.47514	1.35303	46.9418	65.3473	20.4823	LIP1	Serine/threonine-protein kinase At3g07070 OS=Arabidopsis thaliana GN=At3g07070 PE=2 SV=1	receptor serine-threonine protein kinase, putative [Ricinus communis]	Receptor-like kinase LIP1 [Source:UniProtKB/Swiss-Prot;Acc:Q1PDW3]	0	NA
evm.TU.Contig2800.78	47.5705	25.1406	69.607	158.633	243.052	62.2819	54.8475	129.885	50.8145	352.953	440.298	172.336	23.3616	34.9061	106.89	263.845	286.864	271.391	LOL1	Protein LOL1 OS=Arabidopsis thaliana GN=LOL1 PE=2 SV=1	PREDICTED: protein LOL1 [Jatropha curcas]	lsd one like 1 [Source:TAIR;Acc:AT1G32540]	0	NA
evm.TU.Contig75.212	171.254	249.611	147.057	119.64	257.142	125.493	341.274	330.917	83.8842	1160.88	1359.71	615.862	161.195	162	211.073	1125.79	3753.59	1024.12	LRK10L-1.1	Probable serine/threonine-protein kinase At1g18390 OS=Arabidopsis thaliana GN=At1g18390 PE=2 SV=2	hypothetical protein POPTR_0188s00200g [Populus trichocarpa]	LEAF RUST 10 DISEASE-RESISTANCE LOCUS RECEPTOR-LIKE PROTEIN KINASE-like 1.1 [Source:UniProtKB/Swiss-Prot;Acc:Q9C6K9]	1	hub_POD_turquoise
evm.TU.Contig2581.815	153.283	209.206	160.782	108.119	110.372	108.761	100.554	139.813	123.407	902.903	565.952	577.37	108.631	149.47	202.955	466.181	435.279	972.911	LRP1	Protein LATERAL ROOT PRIMORDIUM 1 OS=Arabidopsis thaliana GN=LRP1 PE=1 SV=1	transcription factor, putative [Ricinus communis]	Lateral root primordium (LRP) protein-related [Source:TAIR;Acc:AT5G12330]	1	NA
evm.TU.Contig11642.833	29.5994	219.083	38.2348	93.0531	207.827	179.409	262.049	171.25	64.5263	1477.48	646.656	909.796	151.85	426.929	354.494	1638.11	3413.57	1764.55	LRR XI-23	Receptor-like protein kinase HAIKU2 OS=Arabidopsis thaliana GN=IKU2 PE=1 SV=1	hypothetical protein POPTR_0009s08540g [Populus trichocarpa]	Receptor-like protein kinase 7 [Source:UniProtKB/Swiss-Prot;Acc:F4I2N7]	0	hub_POD_turquoise
evm.TU.Contig9868.216	11.6283	6.28516	11.7646	11.5209	19.9608	11.155	2.03139	10.7548	12.0987	71.5287	84.7906	37.6165	8.17654	7.16023	2.70606	111.689	91.9292	121.87	LYK5	Protein LYK5 OS=Arabidopsis thaliana GN=LYK5 PE=2 SV=1	serine-threonine protein kinase, plant-type, putative [Ricinus communis]	Protein LYK5 [Source:UniProtKB/Swiss-Prot;Acc:O22808]	0	hub_POD_blue/hub_SOD_blue
evm.TU.Contig5252.211	10.5712	4.4894	18.6272	19.4968	30.5283	14.8733	27.4238	6.61835	14.5184	246.246	602.729	285.186	9.34462	9.84532	23.0015	901.606	660.118	1523.89	MAPKKK15	Mitogen-activated protein kinase kinase kinase A OS=Dictyostelium discoideum GN=mkkA PE=1 SV=2	kinase family protein [Populus trichocarpa]	mitogen-activated protein kinase kinase kinase 15 [Source:TAIR;Acc:AT5G55090]	0	hub_POD_turquoise
evm.TU.Contig70607.51	22.1995	37.711	36.2741	8.8622	14.09	30.6762	60.9417	33.919	99.2092	350.608	246.199	401.535	44.3869	163.79	188.071	144.063	634.644	1020.02	MAPKKK15	Mitogen-activated protein kinase kinase kinase 2 OS=Arabidopsis thaliana GN=ANP2 PE=2 SV=1	PREDICTED: mitogen-activated protein kinase kinase kinase ANP1-like [Populus euphratica]	mitogen-activated protein kinase kinase kinase 15 [Source:TAIR;Acc:AT5G55090]	1	hub_POD_turquoise
evm.TU.Contig5386.124	19.0282	39.5067	1.96076	37.2212	7.04499	13.0141	21.3296	2.48188	3.22632	1170.26	2154.5	1346.32	4.67231	0.895029	51.4152	3259.22	2589.53	4777.5	MAPKKK19	Mitogen-activated protein kinase kinase kinase NPK1 OS=Nicotiana tabacum GN=NPK1 PE=1 SV=1	PREDICTED: mitogen-activated protein kinase kinase kinase YODA-like [Jatropha curcas]	Mitogen-activated protein kinase kinase kinase 19 [Source:UniProtKB/TrEMBL;Acc:Q9FHA5]	0	hub_POD_turquoise
evm.TU.Contig9868.287	7.39985	26.0385	2.94114	4.4311	0	35.3241	32.5022	5.79105	4.83947	229.83	600.685	455.773	3.50423	17.0055	81.1819	5892	688.916	5449.33	MAPKKK20	Mitogen-activated protein kinase kinase kinase YODA OS=Arabidopsis thaliana GN=YDA PE=1 SV=1	PREDICTED: mitogen-activated protein kinase kinase kinase YODA-like [Jatropha curcas]	MKKK20 [Source:UniProtKB/TrEMBL;Acc:A0A384LB13]	0	NA
evm.TU.Contig9220.312	22181.6	25687.4	13748.9	9830.84	8000.77	11114.1	16354.7	14015.2	8260.17	128854	71501	104647	13076.6	21215.8	14331.3	105478	68902.6	107114	MED37E	Heat shock cognate 70 kDa protein OS=Petunia hybrida GN=HSP70 PE=2 SV=1	PREDICTED: heat shock cognate 70 kDa protein 2 [Sesamum indicum]	Probable mediator of RNA polymerase II transcription subunit 37e [Source:UniProtKB/Swiss-Prot;Acc:P22953]	2	hub_POD_turquoise
evm.TU.Contig12381.417	42.2849	24.2428	14.7057	16.8382	16.4383	23.2395	15.2354	33.0917	24.1974	180.581	84.7906	72.6087	18.6892	15.2155	23.0015	224.188	156.169	87.0499	MEE46	NA	PREDICTED: uncharacterized protein LOC105642953 isoform X2 [Jatropha curcas]	AT4G00310 protein [Source:UniProtKB/TrEMBL;Acc:O23071]	0	hub_POD_turquoise
evm.TU.Contig2685.357	1.05712	7.18304	0.98038	5.31732	9.39333	1.85916	1.0157	6.61835	5.64605	29.315	8.17259	25.3693	0	0.895029	0	37.2297	19.9365	15.3618	MEE46	NA	hypothetical protein RCOM_1616170 [Ricinus communis]	AT4G00310 protein [Source:UniProtKB/TrEMBL;Acc:O23071]	0	NA
evm.TU.Contig5387.381	91.9696	81.7071	102.94	55.8318	91.5849	77.1552	87.3498	64.5289	89.5303	540.569	343.249	206.454	75.925	85.0277	113.655	383.628	747.617	189.462	MEMB11	Membrin-11 OS=Arabidopsis thaliana GN=MEMB11 PE=1 SV=1	PREDICTED: membrin-11 [Jatropha curcas]	Membrin [Source:UniProtKB/TrEMBL;Acc:A0A178VWR8]	0	hub_POD_turquoise
evm.TU.Contig5483.75	569.788	298.096	251.958	113.436	81.0174	79.944	134.072	74.4564	91.95	1173.77	961.301	922.918	103.959	106.508	177.247	704.127	973.564	1228.94	MGD2	Monogalactosyldiacylglycerol synthase 2, chloroplastic OS=Arabidopsis thaliana GN=MGD2 PE=1 SV=1	1,2-diacylglycerol 3-beta-galactosyltransferase, putative [Ricinus communis]	Monogalactosyldiacylglycerol synthase 2, chloroplastic [Source:UniProtKB/Swiss-Prot;Acc:O82730]	1	hub_POD_turquoise
evm.TU.Contig12381.549	49.6847	243.325	52.9405	160.406	146.771	70.6481	390.027	249.015	15.325	1139.77	658.915	583.494	230.111	281.039	132.597	713.03	3703.75	768.088	MIK2	Probable LRR receptor-like serine/threonine-protein kinase At4g08850 OS=Arabidopsis thaliana GN=At4g08850 PE=2 SV=3	PREDICTED: probable LRR receptor-like serine/threonine-protein kinase At4g08850 [Populus euphratica]	MDIS1-interacting receptor like kinase 2 [Source:UniProtKB/Swiss-Prot;Acc:Q8VZG8]	0	NA
evm.TU.Contig2712.355	0	0	0	0	1.17417	2.78874	0	0	0	62.1479	25.5393	41.9906	0	0.895029	0	212.047	294.617	130.063	MO3	FAD-dependent urate hydroxylase OS=Klebsiella pneumoniae subsp. pneumoniae (strain ATCC 700721 / MGH 78578) GN=hpxO PE=1 SV=1	monoxygenase, putative [Ricinus communis]	Monooxygenase 3 [Source:UniProtKB/Swiss-Prot;Acc:Q9FLC2]	0	hub_POD_turquoise
evm.TU.Contig2712.356	24.3138	167.904	35.2937	31.0177	68.1016	164.536	98.5224	64.5289	23.3908	8724.15	9012.33	14464.9	72.4208	204.067	151.54	33794	44190.3	40192.5	MO3	FAD-dependent urate hydroxylase OS=Klebsiella pneumoniae subsp. pneumoniae (strain ATCC 700721 / MGH 78578) GN=hpxO PE=1 SV=1	monoxygenase, putative [Ricinus communis]	Monooxygenase 3 [Source:UniProtKB/Swiss-Prot;Acc:Q9FLC2]	0	hub_POD_turquoise
evm.TU.Contig11518.122	116.283	138.274	206.86	124.071	164.383	110.62	191.966	95.9661	116.954	49.2493	18.3883	50.7386	268.658	180.796	221.897	45.3231	23.2592	25.6029	MPT1	Mitochondrial phosphate carrier protein 1, mitochondrial OS=Arabidopsis thaliana GN=MPT1 PE=2 SV=1	PREDICTED: mitochondrial phosphate carrier protein 1, mitochondrial-like [Populus euphratica]	Mitochondrial phosphate carrier protein 1, mitochondrial [Source:UniProtKB/Swiss-Prot;Acc:Q7DNC3]	0	NA
evm.TU.Contig14326.289	4.22849	8.9788	6.86266	2.65866	7.04499	10.2254	17.2668	11.5821	9.67895	193.479	132.805	107.601	5.84039	25.0608	12.1773	360.157	1912.79	657.483	MPT3	Mitochondrial phosphate carrier protein 3, mitochondrial OS=Arabidopsis thaliana GN=MPT3 PE=2 SV=1	phosphate transporter [Manihot esculenta]	Mitochondrial phosphate carrier protein 3, mitochondrial [Source:UniProtKB/Swiss-Prot;Acc:Q9FMU6]	2	hub_POD_turquoise
evm.TU.Contig10143.1250	4.22849	3.59152	6.86266	0.88622	2.34833	6.50707	2.03139	3.30917	2.41974	32.8328	46.9924	24.4945	0	4.47514	14.8834	79.3154	114.081	82.9535	MYB101	Transcription factor GAMYB OS=Oryza sativa subsp. japonica GN=GAM1 PE=2 SV=1	r2r3-myb transcription factor, putative [Ricinus communis]	Transcription factor MYB101 [Source:UniProtKB/Swiss-Prot;Acc:O80883]	0	hub_POD_turquoise
evm.TU.Contig5387.359_evm.TU.Contig5387.360	61.313	31.4258	48.0386	23.9279	35.225	94.8172	43.6749	26.4734	60.4934	3064.01	909.201	2746.88	65.4123	149.47	263.841	6269.16	11379.3	3653.02	MYB105	Transcription factor MYB44 OS=Arabidopsis thaliana GN=MYB44 PE=2 SV=1	PREDICTED: uncharacterized protein LOC105141503 [Populus euphratica]	myb domain protein 105 [Source:TAIR;Acc:AT1G69560]	0	hub_POD_turquoise
evm.TU.Contig9868.610	4.22849	1.79576	4.9019	2.65866	0	5.57749	3.04709	11.5821	4.03289	18.7616	52.1003	8.74803	0	2.68509	6.76516	106.024	36.5502	330.79	MYB108	Transcription factor MYB108 OS=Arabidopsis thaliana GN=MYB108 PE=1 SV=1	PREDICTED: transcription factor MYB108-like [Populus euphratica]	myb domain protein 78 [Source:TAIR;Acc:AT5G49620]	0	NA
evm.TU.Contig14326.703	0	0.89788	0	0.88622	3.5225	2.78874	9.14126	5.79105	0	72.7013	16.3452	27.9937	3.50423	2.68509	13.5303	248.468	177.213	373.803	MYB116	Transcription factor MYB108 OS=Arabidopsis thaliana GN=MYB108 PE=1 SV=1	hypothetical protein POPTR_0015s03770g [Populus trichocarpa]	myb domain protein 116 [Source:TAIR;Acc:AT1G25340]	0	hub_POD_turquoise
evm.TU.Contig12381.109	12.6855	17.0597	22.5487	16.8382	10.5675	45.5495	24.3767	10.7548	16.1316	161.819	313.623	180.21	32.7062	19.6906	64.9455	25.8989	68.67	846.945	MYB14	Myb-related protein Myb4 OS=Oryza sativa subsp. japonica GN=MYB4 PE=2 SV=2	GmMYB29 family protein [Populus trichocarpa]	Transcription factor MYB14 [Source:UniProtKB/Swiss-Prot;Acc:Q9SJX8]	0	NA
evm.TU.Contig5252.785	5.28561	0	1.96076	0.88622	2.34833	3.71832	0	0.827294	0	349.435	412.716	276.438	0	0.895029	24.3546	1088.56	98.5747	1303.7	MYB14	Myb-related protein Myb4 OS=Oryza sativa subsp. japonica GN=MYB4 PE=2 SV=2	PREDICTED: myb-related protein Myb4-like [Populus euphratica]	Transcription factor MYB14 [Source:UniProtKB/Swiss-Prot;Acc:Q9SJX8]	0	NA
evm.TU.Contig11642.1233	1.05712	21.5491	4.9019	6.20354	5.87083	37.1832	21.3296	8.27294	6.45263	1761.25	5666.67	7025.55	5.84039	6.2652	37.8849	16334.1	2956.13	22694.4	MYB15	Myb-related protein Myb4 OS=Oryza sativa subsp. japonica GN=MYB4 PE=2 SV=2	hypothetical protein POPTR_0008s16660g [Populus trichocarpa]	Transcription factor MYB15 [Source:UniProtKB/Swiss-Prot;Acc:Q9LTC4]	0	NA
evm.TU.Contig3364.170	84.5697	68.2389	183.331	132.933	150.293	135.719	211.265	104.239	320.212	12.8986	79.6828	25.3693	137.833	539.702	511.446	49.3698	16.6137	75.7846	MYB3	Myb-related protein 308 OS=Antirrhinum majus GN=MYB308 PE=2 SV=1	hypothetical protein POPTR_0010s12420g [Populus trichocarpa]	MYB3 [Source:UniProtKB/TrEMBL;Acc:A0A178WFN1]	0	NA
evm.TU.Contig9867.729	78.227	14.3661	7.84304	15.952	28.18	6.50707	32.5022	18.2005	94.3697	341.227	661.98	93.604	12.8489	17.9006	41.944	1875.24	47.626	124.942	MYB30	Myb-related protein 306 OS=Antirrhinum majus GN=MYB306 PE=2 SV=1	myb family transcription factor family protein [Populus trichocarpa]	Transcription factor MYB30 [Source:UniProtKB/Swiss-Prot;Acc:Q9SCU7]	0	NA
evm.TU.Contig9220.444	43.342	245.121	30.3918	34.5626	65.7533	48.3382	17.2668	7.44564	11.2921	168.855	456.644	660.477	49.0593	76.9725	37.8849	1560.41	724.358	1532.08	MYB36	Transcription factor RAX3 OS=Arabidopsis thaliana GN=RAX3 PE=2 SV=1	hypothetical protein POPTR_0006s12530g [Populus trichocarpa]	Transcription factor MYB36 [Source:UniProtKB/Swiss-Prot;Acc:Q9FKL2]	1	hub_POD_turquoise
evm.TU.Contig2685.717	202.967	1.79576	197.056	39.8799	16.4383	120.846	230.563	209.305	737.213	25.7972	62.316	0.874803	70.0847	264.033	1016.13	24.2802	8.86065	10.2412	MYB5	Transcription repressor MYB5 OS=Arabidopsis thaliana GN=MYB5 PE=1 SV=1	Duplicated homeodomain-like superfamily protein [Theobroma cacao]	MYB5 [Source:UniProtKB/TrEMBL;Acc:A0A178VAR4]	1	NA
evm.TU.Contig5482.382	0	0	0	2.65866	0	0	1.0157	0	0.806579	30.4876	27.5825	25.3693	0	3.58012	6.76516	5.66539	21.044	36.8682	MYB5	Transcription repressor MYB5 OS=Arabidopsis thaliana GN=MYB5 PE=1 SV=1	Myb domain protein 23 [Theobroma cacao]	MYB5 [Source:UniProtKB/TrEMBL;Acc:A0A178VAR4]	0	NA
evm.TU.Contig5386.952	337.222	99.6647	297.055	116.981	50.4891	268.649	407.294	390.483	1116.31	82.0821	75.5965	61.2362	195.069	229.127	1179.84	106.833	63.1321	152.593	MYB55	Transcription factor MYB86 OS=Arabidopsis thaliana GN=MYB86 PE=2 SV=1	hypothetical protein POPTR_0014s10680g [Populus trichocarpa]	Myb domain protein 55 [Source:UniProtKB/TrEMBL;Acc:Q9ZSI4]	0	NA
evm.TU.Contig10143.916	3760.18	1493.17	1228.42	1116.64	1107.24	1113.64	658.17	812.402	356.508	7685.23	7568.84	6253.1	763.923	2235.78	966.065	3962.53	6163.69	8252.33	MYB73	Transcription factor MYB44 OS=Arabidopsis thaliana GN=MYB44 PE=2 SV=1	MYB family protein [Jatropha curcas]	MYB73 [Source:UniProtKB/TrEMBL;Acc:A0A178V4E7]	2	hub_POD_turquoise
evm.TU.Contig11642.760	27.4852	4.4894	0.98038	0	0	0	0	0	4.03289	32.8328	152.215	93.604	0	0	0	47.7511	18.8289	176.148	MYB73	Transcription factor MYB44 OS=Arabidopsis thaliana GN=MYB44 PE=2 SV=1	PREDICTED: transcription factor MYB44-like [Jatropha curcas]	MYB73 [Source:UniProtKB/TrEMBL;Acc:A0A178V4E7]	0	NA
evm.TU.Contig5386.96	2253.78	2276.13	789.206	1047.51	1093.15	1841.5	685.594	450.048	455.717	3042.9	8401.42	10421.5	556.005	892.344	1093.25	4113.07	5025.1	25239.4	MYB73	Transcription factor MYB44 OS=Arabidopsis thaliana GN=MYB44 PE=2 SV=1	PREDICTED: transcription factor MYB44 [Jatropha curcas]	MYB73 [Source:UniProtKB/TrEMBL;Acc:A0A178V4E7]	1	NA
evm.TU.Contig10143.975	27.4852	0.89788	7.84304	0	2.34833	5.57749	0	0.827294	0.806579	199.342	396.371	89.23	0	0	16.2364	340.733	131.802	602.181	MYB77	Transcription factor MYB44 OS=Arabidopsis thaliana GN=MYB44 PE=2 SV=1	PREDICTED: myb-related protein A-like [Jatropha curcas]	Transcription factor MYB77 [Source:UniProtKB/Swiss-Prot;Acc:Q9SN12]	0	NA
evm.TU.Contig2712.943	2.11424	1.79576	2.94114	1.77244	0	4.6479	0	0.827294	0.806579	21.1068	14.302	16.6213	8.17654	1.79006	0	45.3231	67.5625	17.41	MYB98	Transcription factor MYB98 OS=Arabidopsis thaliana GN=MYB98 PE=2 SV=1	PREDICTED: transcription factor MYB98-like [Populus euphratica]	Transcription factor MYB98 [Source:UniProtKB/Swiss-Prot;Acc:Q9S7L2]	0	hub_POD_turquoise
evm.TU.Contig39656.10	278.023	554.89	275.487	232.19	207.827	325.353	208.217	179.523	183.9	10255.6	12532.7	10695.3	226.607	419.768	223.25	10952.8	15952.5	15651.6	NAC002	NAC domain-containing protein 2 OS=Arabidopsis thaliana GN=NAC002 PE=2 SV=2	nam-like protein [Bruguiera gymnorhiza]	NAC domain-containing protein 2 [Source:UniProtKB/Swiss-Prot;Acc:Q39013]	3	hub_POD_turquoise
evm.TU.Contig8624.207	9129.3	12517.3	6048.95	1668.75	2284.93	2599.11	1870.91	1820.05	1980.96	64088.5	63078.1	65337.3	2059.32	3383.21	2398.93	72695	67687.6	65191.2	NAC002	NAC domain-containing protein 2 OS=Arabidopsis thaliana GN=NAC002 PE=2 SV=2	NAC domain-containing protein, putative [Ricinus communis]	NAC domain-containing protein 2 [Source:UniProtKB/Swiss-Prot;Acc:Q39013]	0	hub_POD_turquoise
evm.TU.Contig9868.777	26.428	127.499	80.3912	51.4007	34.0508	339.297	63.9888	27.3007	99.2092	3100.36	5714.68	4989.88	50.2273	218.387	342.317	6440.74	6647.7	11692.3	NAC002	NAC domain-containing protein 2 OS=Arabidopsis thaliana GN=NAC002 PE=2 SV=2	nam-like protein [Bruguiera gymnorhiza]	NAC domain-containing protein 2 [Source:UniProtKB/Swiss-Prot;Acc:Q39013]	2	hub_POD_turquoise
evm.TU.Contig12381.197	2.11424	0	0.98038	0.88622	1.17417	0	0	0.827294	0	9.38081	8.17259	1.74961	0	0.895029	1.35303	10.5214	24.3668	7.16882	NAC029	NAC transcription factor 29 OS=Arabidopsis thaliana GN=NAC029 PE=2 SV=1	PREDICTED: NAC domain-containing protein 72-like [Nicotiana tomentosiformis]	NAP [Source:UniProtKB/TrEMBL;Acc:A0A178W8K0]	0	hub_POD_turquoise
evm.TU.Contig6055.366	53.9132	293.607	163.724	101.915	129.158	96.6764	46.722	20.6823	49.2013	4733.79	1074.7	1152.99	169.371	143.205	40.591	165.915	9779.94	1722.56	NAC029	NAC transcription factor 29 OS=Arabidopsis thaliana GN=NAC029 PE=2 SV=1	PREDICTED: NAC transcription factor 29 [Jatropha curcas]	NAP [Source:UniProtKB/TrEMBL;Acc:A0A178W8K0]	0	NA
evm.TU.Contig11642.423	1.05712	1.79576	0	0	0	0.929581	0	0.827294	0	4.69041	6.12944	14.8717	1.16808	0	0	4.85605	9.96823	18.4341	NAC090	NAC domain-containing protein 90 OS=Arabidopsis thaliana GN=NAC090 PE=2 SV=1	NAC transcription factor 038 [Jatropha curcas]	NAC-domain protein-like [Source:UniProtKB/TrEMBL;Acc:Q680R1]	0	hub_POD_turquoise
evm.TU.Contig11642.424	61.313	91.5838	85.2931	11.5209	68.1016	18.5916	43.6749	134.849	12.9053	1104.59	1701.94	826.689	51.3954	42.9614	104.183	2390.79	3972.89	1118.34	NAC090	NAC domain-containing protein 90 OS=Arabidopsis thaliana GN=NAC090 PE=2 SV=1	NAC transcription factor 038 [Jatropha curcas]	NAC-domain protein-like [Source:UniProtKB/TrEMBL;Acc:Q680R1]	0	hub_POD_turquoise
evm.TU.Contig5373.43	810.812	1057.7	1013.71	345.626	211.35	327.212	792.242	585.724	1033.23	130.159	81.7259	109.35	1878.27	1509.91	584.51	67.9847	146.201	54.2782	NADK1	NAD(H) kinase 1 OS=Arabidopsis thaliana GN=NADK1 PE=1 SV=2	poly(p)/ATP NAD kinase, putative [Ricinus communis]	NAD kinase 1 [Source:UniProtKB/TrEMBL;Acc:A0A1I9LRY1]	0	NA
evm.TU.Contig5252.1114	377.392	269.364	347.055	293.339	185.518	327.212	387.995	459.148	597.675	69.1835	65.3807	116.349	409.995	260.453	56.8274	38.8484	66.4549	109.58	NARA5	NA	hypothetical protein POPTR_0013s07620g [Populus trichocarpa]	AT4g27600/T29A15_90 [Source:UniProtKB/TrEMBL;Acc:Q940Y6]	0	hub_POD_blue/hub_SOD_blue
evm.TU.Contig5252.1115	868.954	666.227	1158.81	697.455	812.523	635.833	771.928	1006.82	1069.52	160.646	143.02	228.324	765.091	476.155	228.662	84.9808	85.2838	157.714	NARA5	NA	PREDICTED: adenosine kinase 2 [Cucumis melo]	AT4g27600/T29A15_90 [Source:UniProtKB/TrEMBL;Acc:Q940Y6]	0	hub_POD_blue/hub_SOD_blue
evm.TU.Contig2712.127	49.6847	36.8131	48.0386	63.8078	25.8316	74.3665	139.15	70.32	107.275	881.796	514.873	380.54	322.389	94.873	282.784	1167.88	1073.25	1666.24	NCED5	9-cis-epoxycarotenoid dioxygenase NCED1, chloroplastic OS=Phaseolus vulgaris GN=NCED1 PE=2 SV=1	PREDICTED: probable 9-cis-epoxycarotenoid dioxygenase NCED5, chloroplastic [Jatropha curcas]	Probable 9-cis-epoxycarotenoid dioxygenase NCED5, chloroplastic [Source:UniProtKB/Swiss-Prot;Acc:Q9C6Z1]	0	hub_POD_turquoise
evm.TU.Contig12381.497	0	1.79576	5.88228	9.74842	5.87083	13.0141	3.04709	0.827294	0.806579	3.5178	5.10787	27.9937	0	0.895029	2.70606	17.8055	4.43033	11.2653	NCL	Vacuolar calcium ion transporter OS=Saccharomyces cerevisiae (strain ATCC 204508 / S288c) GN=VCX1 PE=1 SV=1	hypothetical protein CICLE_v10007809mg [Citrus clementina]	Sodium/calcium exchanger NCL [Source:UniProtKB/Swiss-Prot;Acc:Q8L636]	0	NA
evm.TU.Contig2581.90	30.6565	64.6474	21.5684	11.5209	12.9158	29.7466	15.2354	29.7826	19.3579	541.742	147.107	195.081	47.8912	51.0166	60.8865	228.234	568.189	124.942	NDB3	External alternative NAD(P)H-ubiquinone oxidoreductase B3, mitochondrial OS=Arabidopsis thaliana GN=NDB3 PE=2 SV=1	NADH dehydrogenase, putative [Ricinus communis]	External alternative NAD(P)H-ubiquinone oxidoreductase B3, mitochondrial [Source:UniProtKB/Swiss-Prot;Acc:F4JJJ3]	1	NA
evm.TU.Contig14326.556	60.2559	19.7534	41.176	140.023	154.99	91.0989	48.7534	42.192	31.4566	428	281.954	345.547	28.0339	26.8509	69.0046	183.72	300.155	259.102	NEN3	Protein NEN3 OS=Arabidopsis thaliana GN=NEN3 PE=2 SV=1	PREDICTED: uncharacterized protein LOC102611682 isoform X3 [Citrus sinensis]	Protein NEN3 [Source:UniProtKB/Swiss-Prot;Acc:Q9CA74]	1	hub_POD_blue/hub_SOD_blue
evm.TU.Contig11642.393	1102.58	422.004	219.605	262.321	42.27	49.2678	49.7691	33.919	25.0039	8727.67	12934.1	10891.3	58.4039	79.6576	113.655	12470.3	15346.6	22746.7	NHL10	Protein YLS9 OS=Arabidopsis thaliana GN=YLS9 PE=2 SV=1	harpin-induced protein [Bruguiera gymnorhiza]	NDR1/HIN1-like protein 10 [Source:UniProtKB/Swiss-Prot;Acc:Q9SJ52]	1	hub_POD_turquoise
evm.TU.Contig9220.602	14.7997	40.4046	6.86266	2.65866	2.34833	2.78874	3.04709	3.30917	3.22632	1695.58	1593.66	1130.25	0	3.58012	2.70606	2163.37	2733.51	2492.7	NHL10	Protein YLS9 OS=Arabidopsis thaliana GN=YLS9 PE=2 SV=1	Late embryogenesis abundant (LEA) hydroxyproline-rich glycoprotein family, putative [Theobroma cacao]	NDR1/HIN1-like protein 10 [Source:UniProtKB/Swiss-Prot;Acc:Q9SJ52]	0	hub_POD_turquoise
evm.TU.Contig2581.419	2.11424	12.5703	0	3.54488	7.04499	6.50707	2.03139	0	0	25.7972	20.4315	23.6197	0	5.37017	1.35303	40.4671	50.9487	59.3988	NHL13	Protein YLS9 OS=Arabidopsis thaliana GN=YLS9 PE=2 SV=1	PREDICTED: protein YLS9-like [Jatropha curcas]	NDR1/HIN1-like protein 13 [Source:UniProtKB/Swiss-Prot;Acc:Q9ZVD2]	0	hub_POD_turquoise
evm.TU.Contig5373.444	2788.69	1016.4	436.269	564.522	103.327	129.212	68.0516	90.175	80.6579	3500.22	9088.94	7972.96	61.9081	171.846	87.9471	6531.38	3225.28	11580.7	NHL13	Protein YLS9 OS=Arabidopsis thaliana GN=YLS9 PE=2 SV=1	PREDICTED: protein YLS9-like [Jatropha curcas]	NDR1/HIN1-like protein 13 [Source:UniProtKB/Swiss-Prot;Acc:Q9ZVD2]	0	NA
evm.TU.Contig11642.1710	3.17136	14.3661	4.9019	4.4311	1.17417	8.36623	2.03139	0.827294	0	96.1533	28.6041	91.8544	3.50423	8.05526	10.8243	182.102	270.25	298.018	NHL25	Protein YLS9 OS=Arabidopsis thaliana GN=YLS9 PE=2 SV=1	hypothetical protein CISIN_1g045040mg [Citrus sinensis]	NHL25 [Source:UniProtKB/TrEMBL;Acc:A0A178UFH9]	1	hub_POD_turquoise
evm.TU.Contig2712.659	2093.1	159.823	1094.1	99.2566	270.058	343.015	1300.09	2454.58	5918.68	214.586	213.509	27.9937	137.833	63.547	890.295	162.678	78.6383	22.5306	NMT2	Phosphomethylethanolamine N-methyltransferase OS=Arabidopsis thaliana GN=NMT2 PE=2 SV=2	phosphoethanolamine n-methyltransferase, putative [Ricinus communis]	PMEAMT [Source:UniProtKB/TrEMBL;Acc:A0A178WLJ9]	0	NA
evm.TU.Contig6055.152	38.0564	11.6724	9.8038	4.4311	0	0.929581	16.2511	2.48188	56.4605	1051.82	355.508	153.091	0	0.895029	21.6485	532.547	153.954	82.9535	NOI	RPM1-interacting protein 4 OS=Arabidopsis thaliana GN=RIN4 PE=1 SV=1	PREDICTED: RPM1-interacting protein 4-like [Eucalyptus grandis]	RPM1-interacting protein 4 (RIN4) family protein [Source:UniProtKB/TrEMBL;Acc:F4K692]	0	hub_POD_yellow/hub_SOD_yellow
evm.TU.Contig14326.503	910.182	1056.8	1108.81	873.813	1342.07	1315.36	692.704	481.485	320.212	4146.32	2732.71	3284.89	283.843	675.747	840.233	2144.75	4596.46	2052.33	NPF2.11	Protein NRT1/ PTR FAMILY 2.11 OS=Arabidopsis thaliana GN=NPF2.11 PE=1 SV=1	proton-dependent oligopeptide transport family protein [Populus trichocarpa]	GTR2 [Source:UniProtKB/TrEMBL;Acc:A0A178UEQ7]	1	NA
evm.TU.Contig5483.29	31220	11557.5	27522.2	5034.61	5003.12	6226.33	23924.7	25530.3	7427.79	2546.89	3687.88	1110.13	10206.7	1080.3	7054.71	146.491	183.858	244.764	NPF6.2	Protein NRT1/ PTR FAMILY 6.2 OS=Arabidopsis thaliana GN=NPF6.2 PE=1 SV=1	PREDICTED: protein NRT1/ PTR FAMILY 6.2 [Jatropha curcas]	Protein NRT1/ PTR FAMILY 6.2 [Source:UniProtKB/Swiss-Prot;Acc:Q9SZY4]	0	NA
evm.TU.Contig5252.1102	29.5994	52.077	0	24.8142	15.2642	4.6479	20.3139	22.3369	0	1342.63	903.071	265.065	202.077	34.0111	9.47123	845.762	1076.57	329.766	NTL9	Protein NTM1-like 9 OS=Arabidopsis thaliana GN=NTL9 PE=1 SV=1	uncharacterized LOC103438687 [Malus domestica]	NAC transcription factor-like 9 [Source:TAIR;Acc:AT4G35580]	0	NA
evm.TU.Contig14326.632	188.168	187.657	107.842	76.2149	115.068	91.0989	117.821	168.768	85.4974	378.75	1096.15	921.168	103.959	95.7681	131.244	517.169	262.497	1174.66	NUDT4	Nudix hydrolase 4 OS=Arabidopsis thaliana GN=NUDT4 PE=1 SV=1	PREDICTED: nudix hydrolase 4 [Jatropha curcas]	Nudix hydrolase 4 [Source:UniProtKB/Swiss-Prot;Acc:Q9LE73]	0	NA
evm.TU.Contig2712.695	134.254	94.2774	67.6462	47.8559	30.5283	22.3099	35.5493	4.96376	2.41974	639.068	1879.7	1805.59	11.6808	22.3757	25.7076	2111.57	1002.36	3683.75	NUDT4	Nudix hydrolase 4 OS=Arabidopsis thaliana GN=NUDT4 PE=1 SV=1	PREDICTED: nudix hydrolase 4 [Jatropha curcas]	Nudix hydrolase 4 [Source:UniProtKB/Swiss-Prot;Acc:Q9LE73]	0	hub_POD_turquoise
evm.TU.Contig5386.481	126.855	258.589	138.234	148.885	156.164	132.93	229.547	268.043	185.513	25.7972	20.4315	97.1032	248.801	310.575	104.183	46.9418	25.4744	43.0129	OBE1	Protein OBERON 1 OS=Arabidopsis thaliana GN=OBE1 PE=1 SV=1	PREDICTED: OBERON-like protein [Jatropha curcas]	Potyvirus VPg interacting protein (DUF1423) [Source:UniProtKB/TrEMBL;Acc:A0A1I9LQN5]	0	NA
evm.TU.Contig10143.1071	212.481	250.509	96.0773	70.8976	75.1466	132	55.8632	30.6099	28.2303	432.69	454.6	600.99	22.1935	45.6465	37.8849	891.085	999.038	518.203	OFUT20	Uncharacterized protein At1g04910 OS=Arabidopsis thaliana GN=At1g04910 PE=2 SV=1	PREDICTED: uncharacterized protein At1g04910 [Jatropha curcas]	O-fucosyltransferase 20 [Source:UniProtKB/Swiss-Prot;Acc:O64884]	0	hub_POD_turquoise
evm.TU.Contig8573.408	8.45697	3.59152	9.8038	7.97598	4.69666	4.6479	0	4.96376	3.22632	36.3506	11.2373	24.4945	2.33616	2.68509	0	14.5681	34.335	12.2894	OFUT21	Uncharacterized protein At1g04910 OS=Arabidopsis thaliana GN=At1g04910 PE=2 SV=1	PREDICTED: uncharacterized protein At1g04910-like [Fragaria vesca subsp. vesca]	O-fucosyltransferase 21 [Source:UniProtKB/Swiss-Prot;Acc:Q93ZR8]	0	NA
evm.TU.Contig8624.518	21423.6	468.693	24187	1444.54	2090.01	10328.6	11917.1	851.285	15729.1	367.024	107.265	1429.43	11200.7	284.619	14953.7	1378.31	274.68	1317.01	OPT3	Oligopeptide transporter 3 OS=Arabidopsis thaliana GN=OPT3 PE=2 SV=3	Oligopeptide transporter 3 -like protein [Gossypium arboreum]	oligopeptide transporter [Source:TAIR;Acc:AT4G16370]	0	NA
evm.TU.Contig10143.1328	5.28561	0.89788	2.94114	3.54488	2.34833	0.929581	0	0.827294	0	18.7616	19.4099	8.74803	4.67231	0	4.0591	14.5681	21.044	10.2412	OPT5	Oligopeptide transporter 5 OS=Arabidopsis thaliana GN=OPT5 PE=2 SV=1	hypothetical protein CICLE_v10007552mg [Citrus clementina]	Oligopeptide transporter 5 [Source:UniProtKB/Swiss-Prot;Acc:Q9SUA4]	2	hub_POD_turquoise
evm.TU.Contig5252.55	62.3702	42.2004	57.8424	34.5626	25.8316	29.7466	110.711	78.5929	238.747	1423.54	1538.49	611.488	79.4293	68.9172	138.009	2112.38	3616.25	813.149	OXI1	Serine/threonine-protein kinase OXI1 OS=Arabidopsis thaliana GN=OXI1 PE=1 SV=1	PREDICTED: serine/threonine-protein kinase OXI1 [Jatropha curcas]	Serine/threonine-protein kinase OXI1 [Source:UniProtKB/Swiss-Prot;Acc:Q9LSF1]	1	hub_POD_turquoise
evm.TU.Contig5482.292	24.3138	56.5664	7.84304	45.1972	129.158	6.50707	18.2825	16.5459	0	106.707	96.028	221.325	16.3531	5.37017	2.70606	76.0781	99.6823	239.643	OXS3	NA	PREDICTED: uncharacterized protein LOC105108358 [Populus euphratica]	Emb [Source:UniProtKB/TrEMBL;Acc:Q9LVB9]	0	NA
evm.TU.Contig11642.539	5760.25	1699.69	7211.68	1741.42	956.945	3544.49	7370.9	2679.6	11292.1	2905.71	2249.51	456.647	4783.28	15242.3	24121.9	1673.72	2075.61	1028.21	PAL2	Phenylalanine ammonia-lyase OS=Populus trichocarpa GN=PAL PE=2 SV=1	Phenylalanine ammonia-lyase, putative [Ricinus communis]	Phenylalanine ammonia-lyase 2 [Source:UniProtKB/Swiss-Prot;Acc:P45724]	0	NA
evm.TU.Contig7167.298	102.541	11.6724	39.2152	43.4248	23.4833	172.902	102.585	48.8103	162.122	1185.5	509.765	342.048	19.8573	34.9061	294.961	1519.94	2386.84	1853.65	PAO1	Polyamine oxidase 1 OS=Arabidopsis thaliana GN=PAO1 PE=1 SV=1	PREDICTED: polyamine oxidase 1 isoform X1 [Jatropha curcas]	Polyamine oxidase 1 [Source:UniProtKB/Swiss-Prot;Acc:Q9FNA2]	0	hub_POD_turquoise
evm.TU.Contig2685.766	991.58	173.291	766.657	327.015	563.6	810.595	1766.29	1852.31	2022.09	85.5999	200.228	139.969	802.469	501.216	2626.24	186.148	78.6383	161.81	PAO5	Probable polyamine oxidase 5 OS=Arabidopsis thaliana GN=PAO5 PE=2 SV=1	PREDICTED: probable polyamine oxidase 5 [Populus euphratica]	Probable polyamine oxidase 5 [Source:UniProtKB/Swiss-Prot;Acc:Q9SU79]	1	NA
evm.TU.Contig2712.706	496.847	198.431	1076.46	941.165	2290.8	1532.88	556.601	210.133	406.516	16991	10820.5	454.898	661.132	1049.87	2496.34	766.446	9020.14	5124.68	PAP17	Purple acid phosphatase 17 OS=Arabidopsis thaliana GN=PAP17 PE=2 SV=1	PREDICTED: purple acid phosphatase 17-like [Populus euphratica]	Purple acid phosphatase 17 [Source:UniProtKB/Swiss-Prot;Acc:Q9SCX8]	0	hub_POD_yellow/hub_SOD_yellow
evm.TU.Contig5483.9	0	0	1.96076	0	0	0	0	0	0	37.5232	32.6904	1.74961	0	0	0	8.09341	23.2592	9.21705	PBL17	Serine/threonine-protein kinase At5g01020 OS=Arabidopsis thaliana GN=At5g01020 PE=1 SV=1	hypothetical protein POPTR_0018s14590g [Populus trichocarpa]	Probable serine/threonine-protein kinase PBL17 [Source:UniProtKB/Swiss-Prot;Acc:Q8H1E3]	0	hub_POD_yellow/hub_SOD_yellow
evm.TU.Contig8624.247	43.342	56.5664	53.9209	66.4665	68.1016	38.1128	39.6121	34.7463	42.7487	204.033	183.883	193.332	70.0847	56.3868	32.4728	168.343	340.027	301.09	PCMP-A5	Pentatricopeptide repeat-containing protein At3g26540 OS=Arabidopsis thaliana GN=PCMP-A5 PE=2 SV=1	pentatricopeptide repeat-containing protein, putative [Ricinus communis]	Pentatricopeptide repeat-containing protein At3g26540 [Source:UniProtKB/Swiss-Prot;Acc:Q9LRV2]	0	hub_POD_turquoise
evm.TU.Contig2581.400	66.5986	79.0134	96.0773	110.777	109.197	58.5636	40.6278	82.7294	66.1395	275.561	362.659	258.942	40.8827	66.2321	48.7092	356.11	315.661	629.832	PCMP-E28	Pentatricopeptide repeat-containing protein At2g22410, mitochondrial OS=Arabidopsis thaliana GN=PCMP-E28 PE=2 SV=1	PREDICTED: pentatricopeptide repeat-containing protein At2g22410, mitochondrial [Jatropha curcas]	Pentatricopeptide repeat-containing protein At2g22410, mitochondrial [Source:UniProtKB/Swiss-Prot;Acc:Q9SJZ3]	0	hub_POD_turquoise
evm.TU.Contig5252.281	65.5415	58.3622	53.9209	47.8559	49.315	31.6057	18.2825	26.4734	33.8763	615.616	501.593	270.314	32.7062	27.7459	41.944	436.235	705.529	419.888	PCMP-E3	Putative pentatricopeptide repeat-containing protein At1g03510 OS=Arabidopsis thaliana GN=PCMP-E3 PE=3 SV=1	pentatricopeptide repeat-containing protein, putative [Ricinus communis]	Putative pentatricopeptide repeat-containing protein At1g03510 [Source:UniProtKB/Swiss-Prot;Acc:Q9LR72]	1	hub_POD_turquoise
evm.TU.Contig9867.723	38.0564	50.2813	30.3918	48.7421	45.7925	31.6057	17.2668	32.2644	26.6171	124.296	196.142	121.598	19.8573	21.4807	28.4137	225.806	241.453	268.319	PCMP-E44	Pentatricopeptide repeat-containing protein At2g36730 OS=Arabidopsis thaliana GN=PCMP-E44 PE=3 SV=1	Pentatricopeptide repeat (PPR) superfamily protein [Theobroma cacao]	Pentatricopeptide repeat-containing protein At2g36730 [Source:UniProtKB/Swiss-Prot;Acc:Q9ZQA1]	1	hub_POD_blue/hub_SOD_blue
evm.TU.Contig14326.33	85.6268	110.439	138.234	139.137	96.2816	105.972	48.7534	57.9105	58.0737	458.487	374.918	287.81	106.295	112.774	63.5925	436.235	627.999	653.387	PCMP-E76	Pentatricopeptide repeat-containing protein At2g13600 OS=Arabidopsis thaliana GN=PCMP-E76 PE=3 SV=1	PREDICTED: pentatricopeptide repeat-containing protein At2g13600-like [Jatropha curcas]	Pentatricopeptide repeat-containing protein At2g13600 [Source:UniProtKB/Swiss-Prot;Acc:Q9SIT7]	1	hub_POD_turquoise
evm.TU.Contig6055.397	43.342	40.4046	49.019	127.616	95.1074	93.8877	61.9574	67.8381	97.596	349.435	301.364	241.446	70.0847	61.757	48.7092	188.577	227.054	350.248	PCMP-E78	Pentatricopeptide repeat-containing protein At2g20540 OS=Arabidopsis thaliana GN=PCMP-E78 PE=2 SV=1	PREDICTED: pentatricopeptide repeat-containing protein At2g20540-like [Jatropha curcas]	Pentatricopeptide repeat-containing protein At2g20540 [Source:UniProtKB/Swiss-Prot;Acc:Q9SIL5]	0	NA
evm.TU.Contig2581.472	4.22849	8.9788	10.7842	13.2933	9.39333	9.29581	3.04709	4.13647	3.22632	34.0054	18.3883	27.1189	4.67231	2.68509	4.0591	25.0896	68.67	41.9888	PCMP-H24	Pentatricopeptide repeat-containing protein At4g02750 OS=Arabidopsis thaliana GN=PCMP-H24 PE=3 SV=1	hypothetical protein JCGZ_17372 [Jatropha curcas]	Pentatricopeptide repeat-containing protein At4g02750 [Source:UniProtKB/Swiss-Prot;Acc:Q9SY02]	0	hub_POD_turquoise
evm.TU.Contig14326.814	12.6855	17.0597	8.82342	25.7004	19.9608	6.50707	3.04709	6.61835	12.9053	41.0411	54.1434	32.3677	12.8489	11.6354	6.76516	68.794	93.0368	95.2429	PCMP-H36	Putative pentatricopeptide repeat-containing protein At2g01510 OS=Arabidopsis thaliana GN=PCMP-H36 PE=3 SV=1	PREDICTED: putative pentatricopeptide repeat-containing protein At2g01510 [Jatropha curcas]	Putative pentatricopeptide repeat-containing protein At2g01510 [Source:UniProtKB/Swiss-Prot;Acc:Q9S7F4]	0	hub_POD_turquoise
evm.TU.Contig8573.444	20.0853	15.264	33.3329	39.8799	11.7417	47.4086	53.8318	71.1472	72.5921	1.1726	21.4531	6.12362	43.2189	56.3868	90.6532	13.7588	3.32274	16.3859	PCMP-H38	Pentatricopeptide repeat-containing protein At5g48910 OS=Arabidopsis thaliana GN=PCMP-H38 PE=2 SV=1	PREDICTED: pentatricopeptide repeat-containing protein At5g48910-like [Camelina sativa]	Pentatricopeptide repeat-containing protein At5g48910 [Source:UniProtKB/Swiss-Prot;Acc:Q9FI80]	1	NA
evm.TU.Contig29751.191	22.1995	47.5876	43.1367	71.7838	34.0508	59.4932	29.4552	53.7741	33.8763	155.956	169.581	148.717	42.0508	31.326	21.6485	157.012	166.137	273.439	PCMP-H6	Pentatricopeptide repeat-containing protein At2g33760 OS=Arabidopsis thaliana GN=PCMP-H6 PE=3 SV=1	pentatricopeptide repeat-containing family protein [Populus trichocarpa]	Pentatricopeptide repeat-containing protein At2g33760 [Source:UniProtKB/Swiss-Prot;Acc:P93011]	0	hub_POD_turquoise
evm.TU.Contig10143.375	52.8561	61.0558	49.019	58.4905	76.3208	38.1128	26.4081	38.8828	35.4895	234.52	228.833	177.585	53.7316	44.7514	25.7076	176.436	282.433	225.306	PCMP-H68	Pentatricopeptide repeat-containing protein At1g34160 OS=Arabidopsis thaliana GN=PCMP-H68 PE=2 SV=2	PREDICTED: pentatricopeptide repeat-containing protein At1g34160 [Populus euphratica]	Pentatricopeptide repeat-containing protein At1g34160 [Source:UniProtKB/Swiss-Prot;Acc:Q9FX24]	1	hub_POD_turquoise
evm.TU.Contig2712.572	42.2849	62.8516	35.2937	82.4184	50.4891	41.8311	15.2354	22.3369	29.0368	141.885	172.646	153.965	44.3869	44.7514	54.1213	228.234	203.795	416.816	PCMP-H80	Pentatricopeptide repeat-containing protein At3g56550 OS=Arabidopsis thaliana GN=PCMP-H80 PE=2 SV=1	pentatricopeptide repeat-containing family protein [Populus trichocarpa]	Pentatricopeptide repeat-containing protein At3g56550 [Source:UniProtKB/Swiss-Prot;Acc:Q9LXY5]	0	hub_POD_turquoise
evm.TU.Contig8573.369	200.853	26.0385	174.508	109.891	93.9333	117.127	124.93	362.355	357.314	23.452	58.2297	23.6197	143.674	400.973	485.739	60.7006	33.2274	17.41	PDCB3	PLASMODESMATA CALLOSE-BINDING PROTEIN 3 OS=Arabidopsis thaliana GN=PDCB3 PE=1 SV=1	hypothetical protein PHAVU_002G102400g [Phaseolus vulgaris]	PLASMODESMATA CALLOSE-BINDING PROTEIN 3 [Source:UniProtKB/Swiss-Prot;Acc:Q9FZ86]	1	NA
evm.TU.Contig5386.918	2824.63	1301.03	2663.69	643.396	603.521	800.369	2233.51	1369.17	2645.58	304.876	285.019	319.303	2636.35	1229.77	1626.34	329.402	406.482	318.5	PDH-E1 ALPHA	Pyruvate dehydrogenase E1 component subunit alpha-3, chloroplastic OS=Arabidopsis thaliana GN=PDH-E1 ALPHA PE=2 SV=1	PREDICTED: pyruvate dehydrogenase E1 component subunit alpha-3, chloroplastic [Jatropha curcas]	Pyruvate dehydrogenase E1 component subunit alpha [Source:UniProtKB/TrEMBL;Acc:A0A178W8A7]	1	hub_POD_blue/hub_SOD_blue
evm.TU.Contig11642.489	1.05712	0.89788	0.98038	7.97598	5.87083	5.57749	1.0157	5.79105	0.806579	65.6657	37.7982	22.7449	4.67231	8.05526	2.70606	87.4089	75.3155	55.3023	PEL1	Protein PELOTA 1 OS=Arabidopsis thaliana GN=PEL1 PE=2 SV=1	Eukaryotic release factor 1 (eRF1) family protein, putative [Theobroma cacao]	Protein pelota homolog [Source:UniProtKB/TrEMBL;Acc:A0A178V176]	1	hub_POD_turquoise
evm.TU.Contig10143.86	4.22849	10.7746	2.94114	2.65866	9.39333	11.155	0	4.13647	1.61316	26.9698	22.4746	20.9953	0	8.05526	9.47123	48.5605	40.9805	29.6994	PELPK2	ESX-1 secretion-associated protein EspE OS=Mycobacterium tuberculosis (strain ATCC 25618 / H37Rv) GN=espE PE=1 SV=1	PREDICTED: proline-rich receptor-like protein kinase PERK2 [Jatropha curcas]	Protein PELPK2 [Source:UniProtKB/Swiss-Prot;Acc:Q9LXB7]	0	hub_POD_blue/hub_SOD_blue
evm.TU.Contig5252.988	0	0	0.98038	0	0	0	0	0	0	57.4575	125.654	24.4945	0	0	0	126.257	490.659	204.823	PER25	Cationic peroxidase 2 OS=Arachis hypogaea GN=PNC2 PE=2 SV=1	PREDICTED: peroxidase N1-like [Populus euphratica]	Peroxidase 25 [Source:UniProtKB/Swiss-Prot;Acc:O80822]	1	hub_POD_turquoise
evm.TU.Contig5252.495	12.6855	15.264	5.88228	5.31732	4.69666	4.6479	2.03139	1.65459	0.806579	28.1424	334.055	20.1205	5.84039	5.37017	0	199.907	140.663	220.185	PER50	Peroxidase 5 OS=Vitis vinifera GN=GSVIVT00037159001 PE=1 SV=2	PREDICTED: peroxidase 5-like [Jatropha curcas]	Peroxidase 50 [Source:UniProtKB/Swiss-Prot;Acc:Q43731]	2	NA
evm.TU.Contig5386.748	16.9139	23.3449	5.88228	0.88622	8.21916	21.3804	30.4709	22.3369	6.45263	265.008	785.59	264.191	1.16808	12.5304	17.5894	768.874	1628.14	1053.82	PER52	Peroxidase 52 OS=Arabidopsis thaliana GN=PER52 PE=2 SV=1	peroxidase [Populus alba x Populus glandulosa]	Peroxidase 52 [Source:UniProtKB/Swiss-Prot;Acc:Q9FLC0]	0	hub_POD_turquoise
evm.TU.Contig8624.763	58.1417	23.3449	29.4114	31.0177	10.5675	52.9861	89.3812	30.6099	63.7197	920.492	474.01	736.585	22.1935	31.326	109.596	126.257	248.098	235.547	PER53	Peroxidase 15 OS=Ipomoea batatas GN=pod PE=1 SV=1	rubber peroxidase 1 [Hevea brasiliensis]	Peroxidase 53 [Source:UniProtKB/Swiss-Prot;Acc:Q42578]	0	NA
evm.TU.Contig14326.256	0	0	0	0	2.34833	0	0	0	0	14.0712	13.2805	9.62284	0	0	0	7.28407	71.9928	9.21705	PER60	Peroxidase 60 OS=Arabidopsis thaliana GN=PER60 PE=1 SV=1	class III peroxidase [Populus trichocarpa]	Peroxidase 60 [Source:UniProtKB/Swiss-Prot;Acc:Q9FMR0]	0	NA
evm.TU.Contig11642.756	191.339	31.4258	99.9988	45.1972	35.225	61.3523	74.1457	85.2112	140.345	721.15	423.953	145.217	40.8827	25.0608	166.423	874.089	768.661	197.655	PGDH1	D-3-phosphoglycerate dehydrogenase 1, chloroplastic OS=Arabidopsis thaliana GN=PGDH1 PE=1 SV=1	PREDICTED: D-3-phosphoglycerate dehydrogenase 1, chloroplastic-like [Jatropha curcas]	D-3-phosphoglycerate dehydrogenase [Source:UniProtKB/TrEMBL;Acc:A0A178UWV4]	0	NA
evm.TU.Contig9220.868	1158.61	1078.35	1056.85	1587.22	1702.54	1553.33	563.711	764.419	961.442	5043.36	3995.38	4463.25	635.434	584.454	1056.72	5590.12	9632.63	6975.26	PGDH1	D-3-phosphoglycerate dehydrogenase 1, chloroplastic OS=Arabidopsis thaliana GN=PGDH1 PE=1 SV=1	PREDICTED: D-3-phosphoglycerate dehydrogenase 1, chloroplastic-like [Jatropha curcas]	D-3-phosphoglycerate dehydrogenase [Source:UniProtKB/TrEMBL;Acc:A0A178UWV4]	0	hub_POD_turquoise
evm.TU.Contig8573.189	845.697	243.325	319.604	70.0114	115.068	129.212	508.863	871.967	1072.75	104.362	160.387	40.241	87.6058	102.033	315.257	121.401	14.3986	44.037	PGL3	Probable polygalacturonase non-catalytic subunit JP650 OS=Arabidopsis thaliana GN=JP650 PE=2 SV=2	PREDICTED: probable polygalacturonase non-catalytic subunit JP650 [Populus euphratica]	Polygalacturonase 1 beta-like protein 3 [Source:UniProtKB/Swiss-Prot;Acc:P92990]	0	NA
evm.TU.Contig11642.1273	5169.32	4273.01	7293.05	1618.24	2074.75	1917.73	5298.88	4783.41	5996.91	1504.45	571.06	810.943	7341.37	6632.16	10299.3	885.419	2293.8	758.871	PGR5	Protein PROTON GRADIENT REGULATION 5, chloroplastic OS=Arabidopsis thaliana GN=PGR5 PE=1 SV=1	Proton gradient regulation 5 [Theobroma cacao]	Protein PROTON GRADIENT REGULATION 5, chloroplastic [Source:UniProtKB/Swiss-Prot;Acc:Q9SL05]	0	hub_POD_blue/hub_SOD_blue
evm.TU.Contig9220.184	0	9.87668	1.96076	5.31732	2.34833	6.50707	0	0	0	11.726	5.10787	38.4914	0	0	1.35303	25.8989	27.6895	19.4582	PHL7	Protein PHR1-LIKE 1 OS=Arabidopsis thaliana GN=PHL1 PE=1 SV=1	PREDICTED: protein PHR1-LIKE 1-like [Populus euphratica]	Myb family transcription factor PHL7 [Source:UniProtKB/Swiss-Prot;Acc:Q9SJW0]	2	NA
evm.TU.Contig12381.112	17475.3	18153.3	13623.4	8171.83	14854.4	7880.99	10693.2	7715.34	3814.31	58872.8	57324.6	31711.6	7888.03	8176.98	11554.9	33174.9	93576.2	67257.8	PHT1-4	Inorganic phosphate transporter 1-4 OS=Arabidopsis thaliana GN=PHT1-4 PE=1 SV=1	phosphate transporter [Manihot esculenta]	PHT1 [Source:UniProtKB/TrEMBL;Acc:A0A178VRB1]	0	hub_POD_turquoise
evm.TU.Contig12381.111	2.11424	9.87668	4.9019	8.8622	5.87083	8.36623	2.03139	2.48188	2.41974	17.589	15.3236	14.8717	3.50423	3.58012	0	63.1286	63.1321	58.3747	PHT1-7	Probable inorganic phosphate transporter 1-7 OS=Arabidopsis thaliana GN=PHT1-7 PE=2 SV=2	inorganic phosphate transporter, putative [Ricinus communis]	Probable inorganic phosphate transporter 1-7 [Source:UniProtKB/Swiss-Prot;Acc:Q494P0]	1	hub_POD_turquoise
evm.TU.Contig3364.181	82.4555	82.605	121.567	125.843	115.068	158.029	202.123	134.022	108.888	9.38081	8.17259	20.1205	150.682	132.464	144.774	13.7588	6.64549	16.3859	PILS2	Uncharacterized transporter C5D6.04 OS=Schizosaccharomyces pombe (strain 972 / ATCC 24843) GN=SPAC5D6.04 PE=3 SV=1	auxin:hydrogen symporter, putative [Ricinus communis]	Protein PIN-LIKES 2 [Source:UniProtKB/Swiss-Prot;Acc:Q9C999]	0	hub_POD_turquoise
evm.TU.Contig9867.493	4.22849	1.79576	1.96076	0	1.17417	0	3.04709	4.96376	0	14.0712	49.0356	46.3646	1.16808	3.58012	1.35303	63.938	59.8094	203.799	PIP1	NA	hypothetical protein B456_011G137700 [Gossypium raimondii]	PAMP-induced secreted peptide 1 [Source:UniProtKB/Swiss-Prot;Acc:Q1PE40]	0	NA
evm.TU.Contig9867.232	0	0.89788	0	0	0	0	0	0	0	2.3452	9.19417	8.74803	0	0	0	19.4242	26.582	32.7717	PIP2	NA	hypothetical protein POPTR_0007s10440g, partial [Populus trichocarpa]	unknown protein; FUNCTIONS IN: molecular_function unknown; INVOLVED IN: response to karrikin; LOCATED IN: endomembrane system; EXPRESSED IN: cotyledon, hypocotyl, leaf; EXPRESSED DURING: LP.04 four leaves visible; BEST Arabidopsis thaliana protein m /.../s: unknown protein (TAIR:AT2G23270.1); Has 30201 Blast hits to 17322 proteins in 780 species: Archae - 12; Bacteria - 1396; Metazoa - 17338; Fun…	0	hub_POD_turquoise
evm.TU.Contig2581.534	11900	6490.77	11038.1	3452.71	3208.99	6622.33	11731.3	11940.3	15764.6	2264.29	2192.3	887.051	13346.5	20915.9	24587.3	3985.2	3011.51	2868.55	PIP2-4	Aquaporin PIP2-7 OS=Zea mays GN=PIP2-7 PE=2 SV=1	PREDICTED: aquaporin PIP2-1-like [Citrus sinensis]	PIP2F [Source:UniProtKB/TrEMBL;Acc:A0A178UG45]	1	NA
evm.TU.Contig9220.1172	1495.83	1479.71	456.857	591.995	507.24	574.481	464.173	264.734	140.345	5710.57	3949.4	5572.5	420.508	511.956	326.081	4907.04	8069.84	8247.21	PIX13	Probable serine/threonine-protein kinase Cx32, chloroplastic OS=Arabidopsis thaliana GN=At4g35600 PE=1 SV=2	hypothetical protein POPTR_0009s16860g [Populus trichocarpa]	Probable serine/threonine-protein kinase PIX13 [Source:UniProtKB/Swiss-Prot;Acc:Q9SII6]	1	hub_POD_turquoise
evm.TU.Contig10143.1201	0	1.79576	0	0	1.17417	0	0	0	0	4.69041	6.12944	4.37402	0	0	0	4.85605	4.43033	15.3618	PKSA	Type III polyketide synthase A OS=Arabidopsis thaliana GN=PKSA PE=1 SV=1	Chalcone and stilbene synthase family protein [Theobroma cacao]	Type III polyketide synthase A [Source:UniProtKB/Swiss-Prot;Acc:O23674]	0	hub_POD_turquoise
evm.TU.Contig9220.981	2.11424	6.28516	0.98038	0	0	0	0	0	0	30.4876	37.7982	0.874803	1.16808	0	0	67.1753	29.9047	32.7717	PKSB	Type III polyketide synthase B OS=Arabidopsis thaliana GN=PKSB PE=1 SV=1	Chalcone synthase, putative [Ricinus communis]	PSKB [Source:UniProtKB/TrEMBL;Acc:A0A178UTW2]	0	hub_POD_turquoise
evm.TU.Contig2800.153	0	0	0	0	0	0	4.06278	0	0	113.742	99.0927	32.3677	0	0	0	105.214	237.022	146.449	PLA-I{beta]2	Phospholipase A1-Ibeta2, chloroplastic OS=Arabidopsis thaliana GN=At4g16820 PE=1 SV=2	hypothetical protein POPTR_0001s15300g [Populus trichocarpa]	Phospholipase A1-Ibeta2, chloroplastic [Source:UniProtKB/Swiss-Prot;Acc:O23522]	1	hub_POD_turquoise
evm.TU.Contig2712.1535	12.6855	24.2428	10.7842	6.20354	27.0058	13.9437	33.5179	36.4009	18.5513	3313.77	1930.77	146.092	28.0339	16.1105	48.7092	231.472	5532.37	1258.64	PLDP1	Phospholipase D p1 OS=Arabidopsis thaliana GN=PLDP1 PE=1 SV=1	PREDICTED: phospholipase D p1 [Jatropha curcas]	Phospholipase [Source:UniProtKB/TrEMBL;Acc:A0A1I9LQ40]	1	NA
evm.TU.Contig5252.545	21.1424	7.18304	3.92152	4.4311	14.09	12.0846	5.07848	9.10023	8.06579	70.3561	114.416	118.973	5.84039	8.95029	14.8834	186.958	101.897	149.521	PLIP2	Lipase OS=Rhizomucor miehei PE=1 SV=2	PREDICTED: uncharacterized protein LOC105642604 [Jatropha curcas]	Phospholipase A1 PLIP2, chloroplastic [Source:UniProtKB/Swiss-Prot;Acc:F4HXL0]	1	hub_POD_turquoise
evm.TU.Contig5373.239	640.616	481.264	204.899	146.226	96.2816	124.564	136.103	86.0385	89.5303	1636.95	1203.41	1365.57	153.018	78.7625	148.834	1323.27	1038.91	1266.83	PLL5	Probable protein phosphatase 2C 4 OS=Arabidopsis thaliana GN=PLL5 PE=2 SV=1	PREDICTED: probable protein phosphatase 2C 23 isoform X1 [Populus euphratica]	PLL5 [Source:UniProtKB/TrEMBL;Acc:A0A178WGF5]	1	hub_POD_turquoise
evm.TU.Contig5482.414	264.28	64.6474	213.723	92.1669	139.726	182.198	206.186	285.416	279.883	961.533	1284.12	522.258	77.0931	170.95	301.726	1191.35	809.642	1239.18	PME1	Pectinesterase 3 OS=Phaseolus vulgaris GN=MPE3 PE=2 SV=1	PREDICTED: pectinesterase 3-like [Populus euphratica]	Pectinesterase [Source:UniProtKB/TrEMBL;Acc:Q0WWC7]	1	hub_POD_yellow/hub_SOD_yellow
evm.TU.Contig14326.1000	91.9696	27.8343	12.7449	22.1555	22.3091	61.3523	21.3296	50.4649	16.9382	1465.75	1666.19	720.838	1.16808	11.6354	24.3546	1983.7	2720.22	2012.39	PME12	Probable pectinesterase/pectinesterase inhibitor 12 OS=Arabidopsis thaliana GN=PME12 PE=2 SV=1	Plant invertase/pectin methylesterase inhibitor superfamily [Theobroma cacao]	Probable pectinesterase/pectinesterase inhibitor 12 [Source:UniProtKB/Swiss-Prot;Acc:O48711]	1	hub_POD_turquoise
evm.TU.Contig2581.29	402.763	29.63	156.861	253.459	39.9216	204.508	148.291	184.486	155.67	16.4164	55.165	33.2425	239.456	310.575	255.723	76.8874	46.5184	27.6512	PME18	Pectinesterase/pectinesterase inhibitor OS=Ficus pumila var. awkeotsang PE=1 SV=1	unknown [Populus trichocarpa]	Pectinesterase/pectinesterase inhibitor 18 [Source:TAIR;Acc:AT1G11580]	0	NA
evm.TU.Contig5387.212	1093.06	44.894	615.679	81.5322	65.7533	394.142	1618	1302.99	2827.06	68.0109	124.632	18.3709	162.363	274.774	2075.55	390.912	62.0246	61.447	PME34	Probable pectinesterase/pectinesterase inhibitor 34 OS=Arabidopsis thaliana GN=PME34 PE=2 SV=1	PREDICTED: probable pectinesterase/pectinesterase inhibitor 34 [Jatropha curcas]	Pectinesterase [Source:UniProtKB/TrEMBL;Acc:A0A1I9LRM8]	0	NA
evm.TU.Contig10660.448	1013.78	1280.38	1821.55	589.336	685.713	616.312	1475.8	1192.96	1722.85	268.526	120.546	169.712	2058.15	1875.09	1029.66	74.4594	445.248	164.883	PMI2	Protein PLASTID MOVEMENT IMPAIRED 2 OS=Arabidopsis thaliana GN=PMI2 PE=1 SV=1	hypothetical protein POPTR_0005s15190g [Populus trichocarpa]	WEB2 [Source:UniProtKB/TrEMBL;Acc:A0A178WIG7]	1	NA
evm.TU.Contig2712.1270	549.703	864.658	662.737	996.997	1064.97	937.947	833.886	890.995	506.532	86.7725	69.467	283.436	1037.25	1098.2	851.057	71.222	89.7141	93.1946	PP2A14	F-box protein PP2-A14 OS=Arabidopsis thaliana GN=PP2A14 PE=1 SV=1	PREDICTED: F-box protein PP2-A14 [Populus euphratica]	F-box protein PP2-A14 [Source:UniProtKB/Swiss-Prot;Acc:Q9FJ80]	0	NA
evm.TU.Contig14326.894	101.484	205.615	99.0184	82.4184	127.984	71.5777	178.762	123.267	29.0368	1171.43	565.952	809.193	184.556	140.52	147.481	1710.14	1930.51	2857.29	PP2C5	Probable protein phosphatase 2C 30 OS=Arabidopsis thaliana GN=PP2C5 PE=2 SV=1	PREDICTED: probable protein phosphatase 2C 25 [Jatropha curcas]	PP2C-type phosphatase AP2C3 [Source:UniProtKB/TrEMBL;Acc:F6LPR7]	1	hub_POD_turquoise
evm.TU.Contig9867.844	5188.35	4495.69	4270.54	2749.94	2589.04	3127.11	5242	4034.71	5545.23	947.462	864.252	607.988	4848.69	3964.08	3827.73	71.222	168.352	94.2187	PPT2	Phosphoenolpyruvate/phosphate translocator 2, chloroplastic OS=Arabidopsis thaliana GN=PPT2 PE=2 SV=1	hypothetical protein POPTR_0001s35130g [Populus trichocarpa]	Phosphoenolpyruvate/phosphate translocator 2, chloroplastic [Source:UniProtKB/Swiss-Prot;Acc:Q8H0T6]	0	hub_POD_blue/hub_SOD_blue
evm.TU.Contig5483.577	2.11424	0.89788	4.9019	6.20354	2.34833	11.155	9.14126	8.27294	19.3579	104.362	163.452	34.1173	2.33616	5.37017	4.0591	314.834	125.157	180.245	PRK3	Pollen receptor-like kinase 3 OS=Arabidopsis thaliana GN=PRK3 PE=1 SV=1	Serine/threonine-protein kinase PBS1, putative [Ricinus communis]	Pollen receptor-like kinase 3 [Source:UniProtKB/Swiss-Prot;Acc:Q9M1L7]	2	hub_POD_turquoise
evm.TU.Contig2712.1723	108.884	512.689	96.0773	43.4248	51.6633	73.4369	54.8475	76.111	24.1974	1029.54	743.706	2875.48	49.0593	233.603	81.1819	4720.89	10094.5	4782.63	PROT2	Proline transporter 2 OS=Arabidopsis thaliana GN=PROT2 PE=1 SV=1	PREDICTED: proline transporter 2-like isoform X2 [Camelina sativa]	Proline transporter 2 [Source:UniProtKB/Swiss-Prot;Acc:P92962]	0	hub_POD_turquoise
evm.TU.Contig2581.177	1251.63	1113.37	757.834	616.809	516.633	374.621	532.224	348.291	358.121	4560.25	4934.2	5541.88	655.291	399.183	395.085	6358.18	10868.7	10026.1	PUB17	U-box domain-containing protein 17 OS=Arabidopsis thaliana GN=PUB17 PE=2 SV=1	PREDICTED: U-box domain-containing protein 17 [Jatropha curcas]	RING-type E3 ubiquitin transferase [Source:UniProtKB/TrEMBL;Acc:A0A178WA68]	0	hub_POD_turquoise
evm.TU.Contig11642.1691	3.17136	4.4894	1.96076	14.1795	5.87083	4.6479	7.10987	3.30917	0.806579	87.9451	636.441	1118	0	0.895029	6.76516	6235.97	1568.34	6808.33	PUB20	U-box domain-containing protein 20 OS=Arabidopsis thaliana GN=PUB20 PE=2 SV=1	U-box domain-containing family protein [Populus trichocarpa]	U-box domain-containing protein 20 [Source:UniProtKB/Swiss-Prot;Acc:Q9C8D1]	0	NA
evm.TU.Contig14326.622	1.05712	0	0	0	0	2.78874	0	0	0	14.0712	12.2589	6.12362	0	0	0	41.2764	99.6823	34.82	PUB21	U-box domain-containing protein 21 OS=Arabidopsis thaliana GN=PUB21 PE=2 SV=1	PREDICTED: U-box domain-containing protein 21-like [Populus euphratica]	U-box domain-containing protein 21 [Source:UniProtKB/Swiss-Prot;Acc:Q5PNY6]	0	hub_POD_turquoise
evm.TU.Contig2712.703	0	0	0	0	0	0	0	0	0	15.2438	7.15102	6.12362	0	0	4.0591	8.90275	31.0123	6.1447	PUB21	U-box domain-containing protein 21 OS=Arabidopsis thaliana GN=PUB21 PE=2 SV=1	PREDICTED: U-box domain-containing protein 21-like [Populus euphratica]	U-box domain-containing protein 21 [Source:UniProtKB/Swiss-Prot;Acc:Q5PNY6]	1	hub_POD_turquoise
evm.TU.Contig75.81	16.9139	3.59152	0.98038	0.88622	0	1.85916	15.2354	1.65459	0	154.783	198.185	61.2362	0	3.58012	5.41213	369.06	475.152	111.629	PUB21	U-box domain-containing protein 21 OS=Arabidopsis thaliana GN=PUB21 PE=2 SV=1	Spotted leaf protein, putative [Ricinus communis]	U-box domain-containing protein 21 [Source:UniProtKB/Swiss-Prot;Acc:Q5PNY6]	0	hub_POD_turquoise
evm.TU.Contig2581.373	0	0.89788	0	0	0	0	0	0	0	24.6246	10.2157	1.74961	0	0	0	26.7083	33.2274	12.2894	PUB23	E3 ubiquitin-protein ligase PUB23 OS=Arabidopsis thaliana GN=PUB23 PE=1 SV=1	ubiquitin-protein ligase, putative [Ricinus communis]	E3 ubiquitin-protein ligase PUB23 [Source:UniProtKB/Swiss-Prot;Acc:Q84TG3]	0	hub_POD_turquoise
evm.TU.Contig9220.620	60.2559	37.711	17.6468	10.6346	7.04499	37.1832	121.883	5.79105	25.8105	262.663	455.622	584.369	7.00847	40.2763	186.718	2103.48	279.11	6480.61	PUB23	E3 ubiquitin-protein ligase PUB23 OS=Arabidopsis thaliana GN=PUB23 PE=1 SV=1	Spotted leaf protein, putative [Ricinus communis]	E3 ubiquitin-protein ligase PUB23 [Source:UniProtKB/Swiss-Prot;Acc:Q84TG3]	1	NA
evm.TU.Contig11642.740	64.4844	116.724	48.0386	51.4007	45.7925	43.6903	26.4081	19.0278	4.83947	263.835	362.659	607.988	39.7146	20.5857	36.5319	1003.58	671.194	1227.92	PUB26	U-box domain-containing protein 26 OS=Arabidopsis thaliana GN=PUB26 PE=2 SV=1	unknown [Populus trichocarpa]	U-box domain-containing protein 26 [Source:UniProtKB/Swiss-Prot;Acc:Q9FXA4]	1	hub_POD_turquoise
evm.TU.Contig9868.789	4.22849	0	9.8038	0.88622	3.5225	8.36623	18.2825	13.2367	24.1974	155.956	230.876	48.1142	8.17654	6.2652	20.2955	376.344	153.954	405.55	PUB26	U-box domain-containing protein 26 OS=Arabidopsis thaliana GN=PUB26 PE=2 SV=1	PREDICTED: U-box domain-containing protein 26-like [Populus euphratica]	U-box domain-containing protein 26 [Source:UniProtKB/Swiss-Prot;Acc:Q9FXA4]	0	hub_POD_turquoise
evm.TU.Contig9867.22	15.8568	11.6724	5.88228	16.8382	11.7417	22.3099	20.3139	21.5096	13.7118	53.9397	198.185	64.7355	12.8489	23.2707	18.9425	311.596	404.267	333.862	PUB27	U-box domain-containing protein 27 OS=Arabidopsis thaliana GN=PUB27 PE=2 SV=1	PREDICTED: U-box domain-containing protein 28 [Jatropha curcas]	U-box domain-containing protein 27 [Source:UniProtKB/Swiss-Prot;Acc:Q9FLF4]	1	hub_POD_turquoise
evm.TU.Contig2712.534	13.7426	7.18304	18.6272	11.5209	18.7867	23.2395	29.4552	24.8188	49.2013	180.581	367.767	218.701	16.3531	39.3813	40.591	669.325	241.453	531.517	PUB31	U-box domain-containing protein 31 OS=Arabidopsis thaliana GN=PUB31 PE=2 SV=1	PREDICTED: U-box domain-containing protein 30-like [Citrus sinensis]	U-box domain-containing protein 31 [Source:UniProtKB/Swiss-Prot;Acc:Q9FHN9]	0	hub_POD_turquoise
evm.TU.Contig9867.127	2748.52	2584.1	2948.98	1246.91	1055.57	1688.12	3332.5	2715.18	3116.62	571.057	340.184	746.207	3270.62	2483.7	1919.95	274.367	723.251	658.507	PUB50	Putative U-box domain-containing protein 50 OS=Arabidopsis thaliana GN=PUB50 PE=3 SV=1	U-box domain-containing protein kinase family protein, putative [Theobroma cacao]	U-box domain-containing protein kinase family protein [Source:TAIR;Acc:AT5G65500]	1	hub_POD_blue/hub_SOD_blue
evm.TU.Contig10143.701	346.736	459.715	156.861	119.64	79.8433	51.1269	104.617	62.8743	19.3579	1599.43	2379.25	1718.11	72.4208	170.95	82.535	4351.02	4387.13	4062.67	PUMP4	Mitochondrial uncoupling protein 4 OS=Arabidopsis thaliana GN=PUMP4 PE=2 SV=1	PREDICTED: mitochondrial uncoupling protein 5 [Jatropha curcas]	DIC2 [Source:UniProtKB/TrEMBL;Acc:A0A178URN9]	0	hub_POD_turquoise
evm.TU.Contig2712.467	0	2.69364	4.9019	5.31732	15.2642	8.36623	5.07848	4.13647	2.41974	51.5945	51.0787	27.1189	2.33616	2.68509	8.11819	29.1363	150.631	144.4	PUMP5	Mitochondrial uncoupling protein 5 OS=Arabidopsis thaliana GN=PUMP5 PE=2 SV=1	PREDICTED: mitochondrial uncoupling protein 5 [Jatropha curcas]	Mitochondrial uncoupling protein 5 [Source:UniProtKB/Swiss-Prot;Acc:Q9SJY5]	0	hub_POD_turquoise
evm.TU.Contig64.32	30.6565	66.4431	51.9602	31.9039	30.5283	34.3945	53.8318	43.0193	23.3908	355.298	185.926	297.433	73.5889	66.2321	46.0031	418.429	932.583	450.611	PUP11	Probable purine permease 11 OS=Arabidopsis thaliana GN=PUP11 PE=1 SV=1	PREDICTED: probable purine permease 11 [Jatropha curcas]	Probable purine permease 11 [Source:UniProtKB/Swiss-Prot;Acc:Q9LPF6]	0	hub_POD_turquoise
evm.TU.Contig5483.909	56.0274	34.1194	28.431	20.3831	28.18	18.5916	22.3453	38.0555	15.325	111.397	147.107	141.718	22.1935	28.6409	21.6485	88.2182	250.313	100.363	RABC2A	Ras-related protein RABC2a OS=Arabidopsis thaliana GN=RABC2A PE=1 SV=1	PREDICTED: ras-related protein RABC2a-like isoform X2 [Jatropha curcas]	RABC2A [Source:UniProtKB/TrEMBL;Acc:A0A178UJG3]	0	hub_POD_turquoise
evm.TU.Contig2712.1508	54.9703	4.4894	19.6076	23.0417	15.2642	22.3099	28.4395	57.0833	111.308	266.181	456.644	104.102	10.5127	27.7459	47.3561	354.491	225.947	197.655	RALFL33	Protein RALF-like 33 OS=Arabidopsis thaliana GN=RALFL33 PE=2 SV=1	PREDICTED: protein RALF-like 33 [Jatropha curcas]	Protein RALF-like 33 [Source:UniProtKB/Swiss-Prot;Acc:Q8L9P8]	0	hub_POD_yellow/hub_SOD_yellow
evm.TU.Contig10143.927	159.625	430.085	231.37	182.561	396.868	171.043	83.287	179.523	25.8105	1558.39	2377.2	2511.56	230.111	110.984	87.9471	1053.76	1403.31	6597.36	RAP2-1	Ethylene-responsive transcription factor RAP2-1 OS=Arabidopsis thaliana GN=RAP2-1 PE=2 SV=1	dehydration responsive element binding family protein [Populus trichocarpa]	Ethylene-responsive transcription factor RAP2-1 [Source:UniProtKB/Swiss-Prot;Acc:Q8LC30]	1	NA
evm.TU.Contig12381.334	146.94	20.6512	55.8817	11.5209	23.4833	28.817	19.2982	13.2367	5.64605	16186.6	5330.57	3743.28	5.84039	10.7403	23.0015	5188.69	10954	4173.28	RAP2-3	Ethylene-responsive transcription factor RAP2-3 OS=Arabidopsis thaliana GN=RAP2-3 PE=1 SV=2	PREDICTED: ethylene-responsive transcription factor ERF073 [Jatropha curcas]	Ethylene-responsive transcription factor RAP2-3 [Source:UniProtKB/Swiss-Prot;Acc:P42736]	2	NA
evm.TU.Contig7167.150	661.758	505.506	447.053	406.775	495.498	1209.38	1374.24	627.089	946.924	7911.54	5723.88	8772.53	949.647	1355.07	1777.88	13223.8	9782.16	11665.7	RAP2-4	Ethylene-responsive transcription factor RAP2-4 OS=Arabidopsis thaliana GN=RAP2-4 PE=1 SV=1	putative AP2-binding protein [Jatropha curcas]	Ethylene-responsive transcription factor RAP2-4 [Source:UniProtKB/Swiss-Prot;Acc:Q8H1E4]	0	hub_POD_blue/hub_SOD_blue
evm.TU.Contig2712.1699	552511	557596	486526	350402	325271	327532	582749	405678	453686	85572.9	85270.8	91114.3	537157	370486	297487	10894.5	30939.2	19900.6	RCA	Ribulose bisphosphate carboxylase/oxygenase activase 1, chloroplastic OS=Larrea tridentata GN=RCA1 PE=1 SV=1	Ribulose bisphosphate carboxylase/oxygenase activase 1, chloroplast precursor, putative [Ricinus communis]	Ribulose bisphosphate carboxylase/oxygenase activase, chloroplastic [Source:UniProtKB/Swiss-Prot;Acc:P10896]	1	hub_POD_blue/hub_SOD_blue
evm.TU.Contig9220.274	101.484	179.576	66.6659	62.9216	48.1408	29.7466	91.4126	157.186	116.954	1060.03	2574.37	1502.04	139.001	153.05	108.243	3078.73	3515.46	4366.83	RCA	Ribulose bisphosphate carboxylase/oxygenase activase 2, chloroplastic OS=Larrea tridentata GN=RCA2 PE=2 SV=1	Ribulose bisphosphate carboxylase/oxygenase activase 1, chloroplast precursor, putative [Ricinus communis]	Ribulose bisphosphate carboxylase/oxygenase activase, chloroplastic [Source:UniProtKB/Swiss-Prot;Acc:P10896]	2	hub_POD_turquoise
evm.TU.Contig9220.275	77.1699	158.027	41.176	32.7901	44.6183	21.3804	63.9888	91.8296	67.7526	386.958	976.625	489.89	107.463	104.718	58.1804	1505.37	1551.72	1527.98	RCA	Ribulose bisphosphate carboxylase/oxygenase activase 2, chloroplastic OS=Larrea tridentata GN=RCA2 PE=2 SV=1	PREDICTED: ribulose bisphosphate carboxylase/oxygenase activase, chloroplastic-like [Fragaria vesca subsp. vesca]	Ribulose bisphosphate carboxylase/oxygenase activase, chloroplastic [Source:UniProtKB/Swiss-Prot;Acc:P10896]	1	hub_POD_turquoise
evm.TU.Contig12381.479	57.0846	166.108	13.7253	19.4968	28.18	42.7607	35.5493	6.61835	9.67895	504.219	131.783	433.028	39.7146	43.8564	151.54	2115.62	1796.5	1549.49	RD26	NAC domain-containing protein 72 OS=Arabidopsis thaliana GN=NAC072 PE=2 SV=1	NAC domain class transcription factor isoform 1 [Theobroma cacao]	NAC (No Apical Meristem) domain transcriptional regulator superfamily protein [Source:UniProtKB/TrEMBL;Acc:F4JIU9]	1	hub_POD_turquoise
evm.TU.Contig5373.210	958.809	797.317	657.835	401.458	410.958	369.044	470.267	468.248	403.289	2264.29	2588.67	2948.96	356.264	426.034	454.619	5630.59	5452.62	7149.36	RDUF1	E3 ubiquitin-protein ligase RING1 OS=Gossypium hirsutum GN=RING1 PE=1 SV=1	PREDICTED: E3 ubiquitin-protein ligase RING1 [Jatropha curcas]	E3 ubiquitin-protein ligase RDUF1 [Source:UniProtKB/Swiss-Prot;Acc:Q9SNB6]	1	hub_POD_turquoise
evm.TU.Contig14326.854	5405.06	4692.32	4139.17	2329.87	1836.4	1934.46	4748.37	3301.73	3980.47	362.334	343.249	971.907	6159.27	2788.01	1826.59	288.935	738.757	439.346	RER5	Protein RETICULATA-RELATED 5 OS=Arabidopsis thaliana GN=RER5 PE=2 SV=1	PREDICTED: uncharacterized protein LOC105645538 [Jatropha curcas]	Protein RETICULATA-RELATED 5, chloroplastic [Source:UniProtKB/Swiss-Prot;Acc:Q9SIY5]	1	hub_POD_blue/hub_SOD_blue
evm.TU.Contig11642.1532	7.39985	25.1406	12.7449	44.311	44.6183	26.0283	33.5179	38.8828	37.1026	5.86301	6.12944	6.12362	39.7146	17.9006	35.1788	0.809341	1.10758	2.04823	RGL1	DELLA protein GAI1 OS=Vitis vinifera GN=GAI1 PE=2 SV=1	PREDICTED: DELLA protein RGL1-like [Populus euphratica]	DELLA protein RGL1 [Source:UniProtKB/Swiss-Prot;Acc:Q9C8Y3]	1	NA
evm.TU.Contig10143.407	0	0	0	0	0	0	0	0	0	21.1068	10.2157	19.2457	0	0	0	33.183	90.8217	146.449	RGL2	DELLA protein RGL2 OS=Arabidopsis thaliana GN=RGL2 PE=1 SV=2	hypothetical protein PRUPE_ppa017519mg [Prunus persica]	RGL2 [Source:UniProtKB/TrEMBL;Acc:A0A178VH73]	1	hub_POD_turquoise
evm.TU.Contig9867.640	330.879	128.397	226.468	70.0114	25.8316	112.479	139.15	131.54	396.03	1781.18	1032.81	573.871	112.135	155.735	326.081	1008.44	1970.39	797.787	RGP2	UDP-arabinopyranose mutase 2 OS=Arabidopsis thaliana GN=RGP2 PE=1 SV=1	type IIIa membrane protein cp-wap13 [Populus trichocarpa]	UDP-arabinopyranose mutase 2 [Source:UniProtKB/Swiss-Prot;Acc:Q9LFW1]	1	hub_POD_turquoise
evm.TU.Contig2685.668	2274.93	1657.49	959.792	623.012	528.375	646.988	853.184	643.634	813.032	13038.2	15354.3	13973.2	697.342	724.078	868.647	15489.2	21956.7	26868.7	RHC2A	E3 ubiquitin-protein ligase RING1 OS=Gossypium hirsutum GN=RING1 PE=1 SV=1	PREDICTED: E3 ubiquitin-protein ligase RING1-like [Populus euphratica]	Probable E3 ubiquitin-protein ligase RHC2A [Source:UniProtKB/Swiss-Prot;Acc:O22283]	0	hub_POD_turquoise
evm.TU.Contig11642.1185	756.899	571.052	362.741	362.464	340.508	374.621	400.184	322.644	251.653	2251.39	1655.97	2915.72	335.238	360.697	357.201	3540.06	6386.31	2569.51	RIBA1	Bifunctional riboflavin biosynthesis protein RIBA 1, chloroplastic OS=Arabidopsis thaliana GN=RIBA1 PE=1 SV=2	PREDICTED: bifunctional riboflavin biosynthesis protein RIBA 1, chloroplastic [Jatropha curcas]	RIBA1 [Source:UniProtKB/TrEMBL;Acc:A0A178UCT4]	0	hub_POD_turquoise
evm.TU.Contig14326.958	169.139	1089.13	92.1557	313.722	419.177	382.058	208.217	84.3839	19.3579	1011.96	1051.2	2194.01	182.22	471.68	167.776	3077.12	2950.6	3599.77	RIPK	Serine/threonine-protein kinase At5g01020 OS=Arabidopsis thaliana GN=At5g01020 PE=1 SV=1	kinase family protein [Populus trichocarpa]	Serine/threonine-protein kinase RIPK [Source:UniProtKB/Swiss-Prot;Acc:Q9ZUF4]	0	hub_POD_blue
evm.TU.Contig5252.660	209.31	196.636	244.115	415.637	237.181	356.029	234.626	261.425	238.747	1341.46	1259.6	1067.26	160.027	288.199	258.429	2681.35	1865.17	1457.32	RKF3	Probable LRR receptor-like serine/threonine-protein kinase RKF3 OS=Arabidopsis thaliana GN=RKF3 PE=2 SV=1	PREDICTED: probable LRR receptor-like serine/threonine-protein kinase RKF3 [Populus euphratica]	Probable LRR receptor-like serine/threonine-protein kinase RKF3 [Source:UniProtKB/Swiss-Prot;Acc:P93050]	1	hub_POD_turquoise
evm.TU.Contig5373.74	0	2.69364	0	0.88622	4.69666	5.57749	1.0157	0.827294	0	36.3506	12.2589	6.12362	1.16808	4.47514	1.35303	54.2259	78.6383	16.3859	RLP6	Receptor-like protein kinase 2 OS=Arabidopsis thaliana GN=RCH2 PE=1 SV=1	PREDICTED: receptor-like protein 12 [Vitis vinifera]	Receptor-like protein 6 [Source:UniProtKB/Swiss-Prot;Acc:Q9C637]	0	hub_POD_turquoise
evm.TU.Contig5386.678	492.619	633.005	782.343	790.508	468.492	477.805	706.924	663.489	613	212.241	155.279	120.723	1038.42	697.227	1204.2	146.491	211.548	180.245	RMA1	E3 ubiquitin-protein ligase RMA1H1 OS=Capsicum annuum GN=RMA1H1 PE=1 SV=1	zinc finger family protein [Populus trichocarpa]	E3 ubiquitin-protein ligase RMA1 [Source:UniProtKB/Swiss-Prot;Acc:O64425]	1	NA
evm.TU.Contig2712.2006	3.17136	0.89788	6.86266	0.88622	2.34833	0	6.09417	4.13647	4.83947	172.372	206.358	106.726	1.16808	5.37017	4.0591	348.017	499.519	367.658	RNS3	Ribonuclease 3 OS=Arabidopsis thaliana GN=RNS3 PE=2 SV=1	hypothetical protein AMTR_s00010p00262550 [Amborella trichopoda]	Ribonuclease 3 [Source:UniProtKB/Swiss-Prot;Acc:P42815]	0	hub_POD_turquoise
evm.TU.Contig12381.270	735.756	721.896	1076.46	215.351	257.142	338.367	740.442	682.517	1495.4	123.123	167.538	111.975	565.35	391.128	583.157	191.814	115.188	38.9164	ROPGAP2	Rho GTPase-activating protein 2 OS=Arabidopsis thaliana GN=ROPGAP2 PE=1 SV=1	PREDICTED: rho GTPase-activating protein 2 [Jatropha curcas]	Rho GTPase-activating protein 2 [Source:UniProtKB/Swiss-Prot;Acc:F4JI46]	0	hub_POD_blue/hub_SOD_blue
evm.TU.Contig5252.56	99.3694	123.01	119.606	300.428	392.171	184.987	88.3655	111.685	91.95	571.057	543.477	533.63	123.816	202.276	220.544	881.373	749.833	880.74	RPL32A	60S ribosomal protein L32-1 OS=Arabidopsis thaliana GN=RPL32A PE=2 SV=2	60S ribosomal protein L32, putative [Ricinus communis]	60S ribosomal protein L32-1 [Source:UniProtKB/Swiss-Prot;Acc:P49211]	1	hub_POD_blue/hub_SOD_blue
evm.TU.Contig9868.145	100.427	211.002	74.5089	95.7117	136.203	66.0002	175.715	114.167	37.1026	438.553	649.721	564.248	99.2866	185.271	92.0062	645.045	1015.65	1041.53	RPP13L4	Disease resistance RPP13-like protein 4 OS=Arabidopsis thaliana GN=RPP13L4 PE=1 SV=2	Disease resistance protein RGA2, putative [Ricinus communis]	Disease resistance RPP13-like protein 4 [Source:UniProtKB/Swiss-Prot;Acc:Q38834]	0	hub_POD_turquoise
evm.TU.Contig11642.892	3742.21	2019.33	5189.15	1775.98	1519.37	1703.92	3229.91	2203.91	2489.1	432.69	282.976	594.866	3942.26	2302.91	2806.19	312.406	642.397	434.226	RPT3	Root phototropism protein 3 OS=Arabidopsis thaliana GN=RPT3 PE=1 SV=2	hypothetical protein RCOM_0884570 [Ricinus communis]	Root phototropism protein 3 [Source:UniProtKB/Swiss-Prot;Acc:Q9FMF5]	0	hub_POD_blue/hub_SOD_blue
evm.TU.Contig5386.546	0	6.28516	0	3.54488	2.34833	2.78874	3.04709	7.44564	4.03289	256.8	105.222	167.962	2.33616	3.58012	10.8243	880.563	592.556	631.88	RTL1	Ribonuclease 3-like protein 3 OS=Oryza sativa subsp. japonica GN=Os06g0358800 PE=2 SV=1	PREDICTED: ribonuclease 3-like protein 3 [Jatropha curcas]	RNAse II-like 1 [Source:TAIR;Acc:AT4G15417]	2	hub_POD_turquoise
evm.TU.Contig14326.121	597.274	421.106	991.164	651.372	592.954	311.41	463.157	287.071	304.08	3616.3	1914.43	1446.92	477.744	65.3371	343.67	1562.03	1839.69	2283.78	RUP2	WD repeat-containing protein RUP2 OS=Arabidopsis thaliana GN=RUP2 PE=1 SV=1	PREDICTED: WD repeat-containing protein RUP2 [Jatropha curcas]	WD repeat-containing protein RUP2 [Source:UniProtKB/Swiss-Prot;Acc:Q9FFA7]	2	NA
evm.TU.Contig2712.1759	2181.9	1964.56	639.208	809.119	482.582	483.382	366.666	374.764	274.237	4690.41	2149.39	3374.12	335.238	1164.43	327.434	3043.93	6508.15	2548	SAG20	Wound-induced protein 1 OS=Solanum tuberosum GN=WUN1 PE=2 SV=1	hypothetical protein CICLE_v10033519mg, partial [Citrus clementina]	Senescence associated gene 20 [Source:UniProtKB/Swiss-Prot;Acc:Q94AK6]	1	hub_POD_turquoise
evm.TU.Contig12381.349	5520.29	4884.47	1942.13	733.79	863.012	836.623	2576.82	905.886	823.517	58066.1	58135.7	70749.7	4257.64	3763.6	2580.23	127578	166515	190090	SAG21	Indole-3-acetic acid-induced protein ARG2 OS=Vigna radiata var. radiata GN=ARG2 PE=2 SV=1	late embryogenesis abundant protein 5 [Populus suaveolens]	senescence-associated gene 21 [Source:TAIR;Acc:AT4G02380]	1	hub_POD_turquoise
evm.TU.Contig5252.583	77.1699	59.2601	20.588	59.3767	12.9158	3.71832	14.2197	6.61835	4.83947	3370.06	4412.18	3649.68	16.3531	7.16023	9.47123	3485.02	8471.89	9288.74	SAG21	Indole-3-acetic acid-induced protein ARG2 OS=Vigna radiata var. radiata GN=ARG2 PE=2 SV=1	late embryogenesis abundant protein 5 [Populus suaveolens]	senescence-associated gene 21 [Source:TAIR;Acc:AT4G02380]	1	hub_POD_turquoise
evm.TU.Contig9867.788	179.711	266.67	69.607	195.855	104.501	38.1128	30.4709	43.8466	8.06579	2062.61	4791.18	4772.93	17.5212	27.7459	25.7076	8713.37	2261.68	3989.96	SAP12	Zinc finger AN1 domain-containing stress-associated protein 12 OS=Arabidopsis thaliana GN=SAP12 PE=2 SV=2	zinc finger AN1 domain stress-associated protein [Medicago truncatula]	Zinc finger AN1 domain-containing stress-associated protein 12 [Source:UniProtKB/Swiss-Prot;Acc:Q67YE6]	0	NA
evm.TU.Contig2712.625	21.1424	35.0173	60.7836	27.4728	28.18	52.0565	25.3924	23.9915	7.25921	248.592	137.912	249.319	23.3616	8.95029	27.0606	379.581	328.952	133.135	SARD1	Protein SAR DEFICIENT 1 OS=Arabidopsis thaliana GN=SARD1 PE=1 SV=1	PREDICTED: uncharacterized protein LOC105113713 [Populus euphratica]	Protein SAR DEFICIENT 1 [Source:UniProtKB/Swiss-Prot;Acc:Q9C9T2]	0	hub_POD_turquoise
evm.TU.Contig7167.503	476.762	247.815	149.998	300.428	212.524	158.029	205.17	212.614	197.612	5148.89	4040.33	1425.93	237.12	159.315	309.844	3516.59	11071.4	1880.28	SAT3	Serine acetyltransferase 3, mitochondrial OS=Arabidopsis thaliana GN=SAT3 PE=1 SV=3	serine acetyltransferase family protein [Populus trichocarpa]	Serine acetyltransferase 3, mitochondrial [Source:UniProtKB/Swiss-Prot;Acc:Q39218]	3	hub_POD_turquoise
evm.TU.Contig12381.68	6.34273	11.6724	2.94114	4.4311	1.17417	3.71832	1.0157	0.827294	3.22632	30.4876	21.4531	45.4898	14.0169	2.68509	2.70606	15.3775	71.9928	51.2058	SAT32	NA	Interferon-related developmental regulator family protein / IFRD family protein, putative [Theobroma cacao]	SAT32 [Source:UniProtKB/TrEMBL;Acc:A0A178WAC4]	1	hub_POD_turquoise
evm.TU.Contig5386.899	263.223	597.988	366.662	516.666	630.527	455.495	475.345	388.828	267.784	84.4273	40.863	106.726	502.273	458.255	393.732	21.8522	25.4744	53.2541	SAUR32	Auxin-responsive protein SAUR32 OS=Arabidopsis thaliana GN=SAUR32 PE=2 SV=1	PREDICTED: auxin-induced protein 15A-like [Tarenaya hassleriana]	Auxin-responsive protein SAUR32 [Source:UniProtKB/Swiss-Prot;Acc:Q9ZUZ3]	0	NA
evm.TU.Contig7167.442	328.765	323.237	504.896	874.699	403.913	593.073	187.904	259.77	332.311	1726.07	1492.52	1607.01	288.515	285.514	132.597	942.883	1227.2	1447.08	SBE3	1,4-alpha-glucan-branching enzyme 3, chloroplastic/amyloplastic OS=Arabidopsis thaliana GN=SBE3 PE=1 SV=1	PREDICTED: 1,4-alpha-glucan-branching enzyme 3, chloroplastic/amyloplastic isoform X2 [Jatropha curcas]	1,4-alpha-glucan-branching enzyme 3, chloroplastic/amyloplastic [Source:UniProtKB/Swiss-Prot;Acc:D2WL32]	0	hub_POD_blue/hub_SOD_blue
evm.TU.Contig6055.341	347.793	362.744	421.564	344.739	380.43	388.565	402.215	350.772	276.657	1615.84	1455.74	2701.39	296.692	541.492	677.869	5425.82	6315.43	4455.93	SBH2	Sphinganine C(4)-monooxygenase 2 OS=Arabidopsis thaliana GN=SBH2 PE=1 SV=1	sur2 hydroxylase/desaturase, putative [Ricinus communis]	SBH2 [Source:UniProtKB/TrEMBL;Acc:A0A178WPE2]	0	hub_POD_turquoise
evm.TU.Contig29751.25	21.1424	20.6512	25.4899	3.54488	11.7417	14.8733	12.1883	12.4094	11.2921	83.2547	71.5102	42.8654	8.17654	10.7403	5.41213	114.926	74.2079	53.2541	SBT2.4	Subtilisin-like protease SBT2.4 OS=Arabidopsis thaliana GN=SBT2.4 PE=1 SV=1	hypothetical protein JCGZ_02112 [Jatropha curcas]	Subtilisin-like protease SBT2.4 [Source:UniProtKB/Swiss-Prot;Acc:F4HYR6]	0	hub_POD_turquoise
evm.TU.Contig29751.148	0	0	0	0	2.34833	0	0	0	1.61316	4.69041	30.6472	12.2472	1.16808	0	0	49.3698	50.9487	25.6029	SCAMP3	Putative secretory carrier-associated membrane protein 1 OS=Oryza sativa subsp. indica GN=SCAMP1 PE=3 SV=1	hypothetical protein CICLE_v10016025mg [Citrus clementina]	Secretory carrier-associated membrane protein 3 [Source:UniProtKB/Swiss-Prot;Acc:Q9M5P2]	0	NA
evm.TU.Contig2581.678	212.481	294.505	269.605	152.43	164.383	247.269	460.11	266.389	288.755	2992.48	4015.81	1674.37	435.693	433.194	359.907	6712.68	6038.53	4321.77	SCL14	Scarecrow-like protein 14 OS=Arabidopsis thaliana GN=SCL14 PE=2 SV=2	PREDICTED: scarecrow-like protein 34 [Populus euphratica]	AT1G07530 protein [Source:UniProtKB/TrEMBL;Acc:B9DFJ3]	0	hub_POD_blue/hub_SOD_blue
evm.TU.Contig9868.184	898.553	1045.13	693.129	440.451	517.807	477.805	297.599	485.621	454.911	1588.87	3822.73	3752.91	252.305	355.326	335.552	3752.92	2035.73	5276.25	SCL4	Scarecrow-like protein 4 OS=Arabidopsis thaliana GN=SCL4 PE=2 SV=1	PREDICTED: scarecrow-like protein 4 [Jatropha curcas]	Scarecrow-like protein 4 [Source:UniProtKB/Swiss-Prot;Acc:Q9FL03]	4	hub_POD_turquoise
evm.TU.Contig5386.1195	601.502	602.478	419.603	397.026	367.514	455.495	437.765	250.67	182.287	3394.68	4666.55	5125.47	395.978	430.509	520.917	5955.13	7390.89	8627.16	SCL5	Chitin-inducible gibberellin-responsive protein 1 OS=Oryza sativa subsp. japonica GN=CIGR1 PE=2 SV=1	PREDICTED: chitin-inducible gibberellin-responsive protein 1-like isoform X1 [Jatropha curcas]	scarecrow-like 5 [Source:TAIR;Acc:AT1G50600]	1	hub_POD_turquoise
evm.TU.Contig14326.20	627.93	497.426	746.069	460.834	373.385	484.312	557.617	383.864	331.504	134.849	74.5749	43.7402	916.941	742.874	212.426	15.3775	90.8217	36.8682	SCPL20	Serine carboxypeptidase 1 OS=Oryza sativa subsp. japonica GN=CBP1 PE=2 SV=1	PREDICTED: serine carboxypeptidase-like 20 isoform X1 [Populus euphratica]	Serine carboxypeptidase-like 20 [Source:UniProtKB/Swiss-Prot;Acc:Q8L7B2]	0	hub_POD_blue
evm.TU.Contig5386.101	65.5415	158.925	128.43	521.097	440.312	402.509	96.491	123.267	76.625	564.021	555.736	862.556	185.724	139.624	101.477	713.03	876.097	944.236	SDN3	Small RNA degrading nuclease 3 OS=Arabidopsis thaliana GN=SDN3 PE=1 SV=1	exonuclease, putative [Ricinus communis]	SDN3 [Source:UniProtKB/TrEMBL;Acc:A0A178UGK8]	0	hub_POD_blue/hub_SOD_blue
evm.TU.Contig8624.701	117.34	175.087	153.92	248.142	224.266	245.409	95.4753	162.977	106.468	690.662	685.476	1499.41	141.337	80.5526	119.067	764.827	515.025	984.176	SDP1	Triacylglycerol lipase SDP1 OS=Arabidopsis thaliana GN=SDP1 PE=1 SV=1	Patatin-like phospholipase family protein isoform 1 [Theobroma cacao]	SDP1 [Source:UniProtKB/TrEMBL;Acc:A0A178UB07]	0	NA
evm.TU.Contig2712.1985	0	6.28516	1.96076	0	5.87083	2.78874	3.04709	3.30917	0	63.3205	61.2944	90.1048	0	7.16023	8.11819	594.866	204.903	280.608	SIB1	Sigma factor binding protein 1, chloroplastic OS=Arabidopsis thaliana GN=SIB1 PE=1 SV=1	protein with unknown function [Ricinus communis]	SIB1 [Source:UniProtKB/TrEMBL;Acc:A0A178VMX5]	0	hub_POD_turquoise
evm.TU.Contig64.68	0	8.9788	2.94114	4.4311	7.04499	6.50707	14.2197	13.2367	9.67895	104.362	263.566	203.829	17.5212	10.7403	18.9425	312.406	709.96	326.693	SIB1	Sigma factor binding protein 1, chloroplastic OS=Arabidopsis thaliana GN=SIB1 PE=1 SV=1	PREDICTED: uncharacterized protein LOC105123154 [Populus euphratica]	SIB1 [Source:UniProtKB/TrEMBL;Acc:A0A178VMX5]	0	hub_POD_turquoise
evm.TU.Contig2712.1381	7718.04	7651.73	11234.2	2681.7	2631.31	2653.02	8932.02	6780.5	6260.67	1488.03	461.751	974.531	10470.6	5795.31	5372.89	480.749	1134.16	330.79	SIGE	RNA polymerase sigma factor sigE, chloroplastic/mitochondrial OS=Arabidopsis thaliana GN=SIGE PE=1 SV=1	PREDICTED: RNA polymerase sigma factor sigE, chloroplastic/mitochondrial [Jatropha curcas]	RNA polymerase sigma factor sigE, chloroplastic/mitochondrial [Source:UniProtKB/Swiss-Prot;Acc:Q9ZNX9]	0	hub_POD_blue/hub_SOD_blue
evm.TU.Contig9868.315	1012.72	1016.4	455.877	614.15	381.604	477.805	569.805	499.685	408.936	1744.83	2734.75	3092.43	303.7	726.763	530.389	7787.48	4355.01	7064.36	SKIP2	F-box protein SKIP2 OS=Arabidopsis thaliana GN=SKIP2 PE=1 SV=1	PREDICTED: F-box protein SKIP2 [Jatropha curcas]	F-box protein SKIP2 [Source:UniProtKB/Swiss-Prot;Acc:Q9FE83]	0	hub_POD_turquoise
evm.TU.Contig9868.45	147.997	165.21	86.2735	215.351	90.4108	68.789	52.8161	46.3284	29.8434	1965.28	2666.31	1358.57	47.8912	85.0277	66.2986	1971.56	5453.73	2970.96	SKIP23	F-box protein SKIP23 OS=Arabidopsis thaliana GN=SKIP23 PE=1 SV=1	PREDICTED: F-box protein SKIP23-like [Nelumbo nucifera]	F-box protein SKIP23 [Source:UniProtKB/Swiss-Prot;Acc:Q3EBZ2]	3	hub_POD_turquoise
evm.TU.Contig12381.188	328.765	326.828	278.428	280.932	259.491	218.452	262.049	210.96	218.583	2212.7	1320.9	500.388	318.885	230.022	323.375	1439.01	4923.2	1272.98	SKIP30	F-box/kelch-repeat protein SKIP30 OS=Arabidopsis thaliana GN=SKIP30 PE=1 SV=2	PREDICTED: F-box/kelch-repeat protein SKIP30 [Jatropha curcas]	F-box/kelch-repeat protein SKIP30 [Source:UniProtKB/Swiss-Prot;Acc:Q9M1W7]	0	hub_POD_turquoise
evm.TU.Contig10143.494	130.026	219.083	155.88	78.8736	83.3658	49.2678	119.852	155.531	108.888	8.20821	14.302	27.9937	182.22	221.967	173.188	15.3775	65.3473	35.8441	SKP2A	F-box protein SKP2A OS=Arabidopsis thaliana GN=SKP2A PE=1 SV=1	hypothetical protein JCGZ_25269 [Jatropha curcas]	F-box protein SKP2A [Source:UniProtKB/Swiss-Prot;Acc:Q9LPL4]	0	hub_POD_blue/hub_SOD_blue
evm.TU.Contig2685.325	2189.3	1979.83	1223.51	732.018	651.662	481.523	658.17	389.655	429.907	6585.33	4415.24	7168.14	447.374	477.05	817.231	10895.4	13883.5	11347.2	SLD2	Delta(8)-fatty-acid desaturase 2 OS=Arabidopsis thaliana GN=SLD2 PE=1 SV=1	PREDICTED: delta(8)-fatty-acid desaturase 2-like [Populus euphratica]	Delta(8)-fatty-acid desaturase 2 [Source:UniProtKB/Swiss-Prot;Acc:Q3EBF7]	0	hub_POD_turquoise
evm.TU.Contig5483.210	624.759	722.793	384.309	446.655	279.451	588.425	398.152	352.427	789.641	3350.12	2644.86	3540.33	484.752	553.128	488.445	3439.7	4417.03	5131.85	SMAX1	Chaperone protein ClpB1 OS=Arabidopsis thaliana GN=CLPB1 PE=1 SV=2	PREDICTED: uncharacterized protein LOC105638298 [Jatropha curcas]	Protein SUPPRESSOR OF MAX2 1 [Source:UniProtKB/Swiss-Prot;Acc:Q9FHH2]	1	hub_POD_turquoise
evm.TU.Contig9220.284	0	0	2.94114	2.65866	0	0.929581	0	0	5.64605	17.589	42.9061	31.4929	0	6.2652	9.47123	139.207	104.113	99.3393	SMR4	NA	hypothetical protein EUTSA_v10015202mg [Eutrema salsugineum]	Cyclin-dependent protein kinase inhibitor SMR4 [Source:UniProtKB/Swiss-Prot;Acc:Q1JPP8]	2	hub_POD_turquoise
evm.TU.Contig10660.118	15.8568	0.89788	19.6076	1.77244	3.5225	2.78874	10.157	2.48188	4.83947	79.7369	251.307	82.2315	7.00847	25.0608	28.4137	387.674	880.527	500.793	SMR6	NA	conserved hypothetical protein [Ricinus communis]	Cyclin-dependent protein kinase inhibitor SMR6 [Source:UniProtKB/Swiss-Prot;Acc:Q29Q81]	1	hub_POD_turquoise
evm.TU.Contig12381.453	5100.61	5635.1	5307.78	2284.67	1830.52	2197.53	5088.63	4185.28	5294.38	1030.72	432.126	987.653	6202.49	3566.69	3457	703.318	1902.82	525.372	SPA3	Protein SPA1-RELATED 3 OS=Arabidopsis thaliana GN=SPA3 PE=1 SV=1	ubiquitin ligase protein cop1, putative [Ricinus communis]	Protein SPA1-RELATED 3 [Source:UniProtKB/Swiss-Prot;Acc:Q9LJR3]	0	hub_POD_blue/hub_SOD_blue
evm.TU.Contig9867.375	2329.9	3269.18	3062.71	1099.8	762.034	1007.67	2605.26	1694.3	2826.25	535.879	192.056	308.806	3698.13	1975.33	1282.67	145.681	954.735	159.762	SPS3	Probable sucrose-phosphate synthase 3 OS=Arabidopsis thaliana GN=SPS3 PE=2 SV=1	sucrose phosphate syntase, putative [Ricinus communis]	Probable sucrose-phosphate synthase 3 [Source:UniProtKB/Swiss-Prot;Acc:Q8RY24]	0	hub_POD_blue/hub_SOD_blue
evm.TU.Contig5483.34	633.216	151.742	806.853	437.793	1127.2	783.637	369.713	166.286	824.324	10897	10533.4	1267.59	308.372	396.498	3845.32	1975.6	15108.5	6201.03	SPX1	SPX domain-containing protein 1 OS=Arabidopsis thaliana GN=SPX1 PE=2 SV=2	PREDICTED: SPX domain-containing protein 1-like [Jatropha curcas]	SPX domain-containing protein 1 [Source:UniProtKB/Swiss-Prot;Acc:Q8LBH4]	2	NA
evm.TU.Contig7167.397	33.8279	11.6724	42.1564	32.7901	50.4891	39.972	38.5964	37.2282	116.954	2510.54	840.755	51.6134	25.6977	42.9614	399.145	136.779	2826.55	354.344	SPX3	SPX domain-containing protein 3 OS=Arabidopsis thaliana GN=SPX3 PE=2 SV=1	PREDICTED: SPX domain-containing protein 3 [Jatropha curcas]	SPX domain-containing protein 3 [Source:UniProtKB/Swiss-Prot;Acc:Q5PP62]	1	NA
evm.TU.Contig11642.158	7912.55	9288.57	8204.8	3788.59	3430.91	4232.38	6829.53	6960.85	5680.74	1635.78	1035.88	1819.59	9838.72	6581.15	5972.28	986.587	1374.51	850.017	SQS1	Squalene synthase OS=Nicotiana benthamiana PE=2 SV=1	squalene synthase [Bruguiera gymnorhiza]	Squalene synthase 1 [Source:UniProtKB/Swiss-Prot;Acc:P53799]	1	hub_POD_blue/hub_SOD_blue
evm.TU.Contig12381.525	2374.29	2856.16	1830.37	892.423	697.454	1007.67	1773.4	2455.41	824.324	138.367	113.395	95.3536	2631.68	2986.71	2087.73	203.145	186.074	85.0017	SRG1	Protein SRG1 OS=Arabidopsis thaliana GN=SRG1 PE=2 SV=1	hypothetical protein JCGZ_23994 [Jatropha curcas]	Protein SRG1 [Source:UniProtKB/Swiss-Prot;Acc:Q39224]	0	hub_POD_blue/hub_SOD_blue
evm.TU.Contig2712.932	29.5994	9.87668	3.92152	7.97598	0	3.71832	14.2197	6.61835	10.4855	919.32	379.004	129.471	32.7062	16.1105	21.6485	1250.43	2816.58	624.711	SRO5	Probable inactive poly [ADP-ribose] polymerase SRO5 OS=Arabidopsis thaliana GN=SRO5 PE=1 SV=1	PREDICTED: probable inactive poly [ADP-ribose] polymerase SRO5 [Populus euphratica]	Probable inactive poly [ADP-ribose] polymerase SRO5 [Source:UniProtKB/Swiss-Prot;Acc:Q9FJJ3]	0	hub_POD_turquoise
evm.TU.Contig2712.1999	88.7982	70.0346	98.038	103.688	108.023	111.55	115.789	214.269	207.291	36.3506	36.7767	34.9921	119.144	124.409	414.028	58.2726	17.7213	32.7717	SRS6	Protein SHI RELATED SEQUENCE 6 OS=Arabidopsis thaliana GN=SRS6 PE=2 SV=1	PREDICTED: protein SHI RELATED SEQUENCE 6 isoform X2 [Jatropha curcas]	Protein SHI RELATED SEQUENCE 6 [Source:UniProtKB/Swiss-Prot;Acc:Q9M2U4]	0	NA
evm.TU.Contig10143.137	1451.43	818.867	1118.61	577.815	379.256	514.988	1186.33	746.219	680.753	206.378	135.869	146.967	793.125	468.1	802.348	151.347	67.5625	107.532	SSL10	Protein STRICTOSIDINE SYNTHASE-LIKE 10 OS=Arabidopsis thaliana GN=SSL10 PE=2 SV=1	strictosidine synthase, putative [Ricinus communis]	Protein STRICTOSIDINE SYNTHASE-LIKE 10 [Source:UniProtKB/Swiss-Prot;Acc:Q4V3D9]	0	hub_POD_blue/hub_SOD_blue
evm.TU.Contig75.261	4839.5	5137.67	5534.25	2153.51	2088.84	2094.35	5425.84	5038.22	4508.78	637.895	333.033	713.84	5444.41	3814.61	2888.72	299.456	820.718	362.537	STN7	Serine/threonine-protein kinase STN7, chloroplastic OS=Arabidopsis thaliana GN=STN7 PE=1 SV=1	PREDICTED: serine/threonine-protein kinase STN7, chloroplastic [Jatropha curcas]	Serine/threonine-protein kinase STN7, chloroplastic [Source:UniProtKB/Swiss-Prot;Acc:Q9S713]	1	hub_POD_blue/hub_SOD_blue
evm.TU.Contig10660.417	56.0274	102.358	88.2342	42.5385	66.9274	39.0424	33.5179	28.128	20.9711	138.367	215.552	271.189	21.0254	23.2707	6.76516	87.4089	757.586	288.801	STP1	Sugar transport protein 1 OS=Arabidopsis thaliana GN=STP1 PE=1 SV=2	PREDICTED: sugar carrier protein C [Vitis vinifera]	STP1 [Source:UniProtKB/TrEMBL;Acc:A0A178WJ63]	1	NA
evm.TU.Contig10660.664	25.3709	162.516	51.9602	82.4184	37.5733	298.395	120.868	87.6931	23.3908	27744.9	13557.3	18023.6	58.4039	77.8675	294.961	52304.5	60749.7	36733	STP13	Sugar transport protein 13 OS=Arabidopsis thaliana GN=STP13 PE=1 SV=2	PREDICTED: sugar transport protein 13-like [Jatropha curcas]	STP13 [Source:UniProtKB/TrEMBL;Acc:A0A178UHA7]	0	hub_POD_turquoise
evm.TU.Contig7167.135	42.2849	48.4855	95.0969	54.9456	64.5791	86.451	151.339	86.0385	152.443	42.2137	44.9493	54.2378	108.631	540.597	598.04	46.1325	42.0881	54.2782	STP5	Sugar transport protein 5 OS=Arabidopsis thaliana GN=STP5 PE=2 SV=1	PREDICTED: sugar transport protein 5-like isoform X1 [Jatropha curcas]	Sugar transport protein 5 [Source:UniProtKB/Swiss-Prot;Acc:Q93Y91]	0	NA
evm.TU.Contig10143.611	1773.85	1632.35	3431.33	911.034	1666.14	1676.03	2820.59	783.447	1382.48	486.63	276.847	522.258	2005.59	5015.74	3964.38	304.312	418.666	231.45	SULTR1;3	Sulfate transporter 1.3 OS=Arabidopsis thaliana GN=SULTR1;3 PE=2 SV=1	PREDICTED: sulfate transporter 1.2-like [Populus euphratica]	Sulfate transporter 1.3 [Source:UniProtKB/Swiss-Prot;Acc:Q9FEP7]	1	NA
evm.TU.Contig10143.610	6762.41	6227.7	10351.8	2303.29	2679.45	3677.42	8054.46	2703.6	4668.48	381.095	543.477	986.778	9207.96	1994.12	9545.64	564.92	334.49	500.793	SULTR2;1	Low affinity sulfate transporter 3 OS=Stylosanthes hamata GN=ST3 PE=2 SV=1	PREDICTED: low affinity sulfate transporter 3 [Jatropha curcas]	Sulfate transporter 2.1 [Source:UniProtKB/Swiss-Prot;Acc:O04722]	0	hub_POD_blue/hub_SOD_blue
evm.TU.Contig8624.263	1246.35	1718.54	1210.77	462.607	301.761	574.481	2649.95	1021.71	3085.16	310.739	290.127	54.2378	895.915	661.426	1947.01	360.157	204.903	26.627	SWEET1	Bidirectional sugar transporter SWEET1 OS=Arabidopsis thaliana GN=SWEET1 PE=1 SV=1	conserved hypothetical protein [Ricinus communis]	Bidirectional sugar transporter SWEET1 [Source:UniProtKB/Swiss-Prot;Acc:Q8L9J7]	0	NA
evm.TU.Contig11642.946	4.22849	96.0732	3.92152	11.5209	17.6125	6.50707	11.1726	14.064	0.806579	111.397	126.675	419.031	12.8489	39.3813	17.5894	217.713	1505.2	753.75	SYP121	Syntaxin-121 OS=Arabidopsis thaliana GN=SYP121 PE=1 SV=1	syntaxin, putative [Ricinus communis]	SYR1 [Source:UniProtKB/TrEMBL;Acc:A0A178VIM4]	0	hub_POD_turquoise
evm.TU.Contig9220.624	927.095	983.179	367.643	442.224	506.065	381.128	400.184	295.344	229.068	1557.21	2068.69	3652.3	261.649	346.376	432.97	5555.32	7327.76	4255.21	SYP121	Syntaxin-121 OS=Arabidopsis thaliana GN=SYP121 PE=1 SV=1	Syntaxin-121 protein [Gossypium arboreum]	SYR1 [Source:UniProtKB/TrEMBL;Acc:A0A178VIM4]	0	hub_POD_turquoise
evm.TU.Contig8624.270	325.593	315.156	355.878	303.973	275.929	394.142	764.818	649.425	820.291	121.951	105.222	116.349	570.022	706.178	721.166	182.102	86.3913	73.7364	TBL7	Protein trichome berefringence-like 7 OS=Arabidopsis thaliana GN=TBL7 PE=3 SV=1	PREDICTED: protein trichome berefringence-like 7 [Populus euphratica]	Protein trichome berefringence-like 7 [Source:UniProtKB/Swiss-Prot;Acc:F4I037]	2	NA
evm.TU.Contig10660.707	775.927	304.381	469.602	282.704	290.019	334.649	726.222	694.099	1000.16	152.438	244.156	75.2331	372.617	623.835	706.283	191.005	151.739	72.7123	TCX2	Protein tesmin/TSO1-like CXC 2 OS=Arabidopsis thaliana GN=TCX2 PE=1 SV=1	PREDICTED: protein tesmin/TSO1-like CXC 2 isoform X2 [Jatropha curcas]	Protein tesmin/TSO1-like CXC 2 [Source:UniProtKB/Swiss-Prot;Acc:F4JIF5]	0	NA
evm.TU.Contig75.260	1005.32	320.543	378.427	194.968	311.154	174.761	319.944	346.636	158.896	1187.85	1812.27	1845.84	112.135	91.2929	98.7714	2896.63	2240.64	6021.81	TEM1	AP2/ERF and B3 domain-containing transcription repressor TEM1 OS=Arabidopsis thaliana GN=TEM1 PE=1 SV=1	PREDICTED: AP2/ERF and B3 domain-containing transcription factor RAV1-like [Jatropha curcas]	AP2/ERF and B3 domain-containing transcription repressor TEM1 [Source:UniProtKB/Swiss-Prot;Acc:Q9C6M5]	0	hub_POD_turquoise
evm.TU.Contig2685.1043	1587.8	826.948	741.167	1127.27	806.652	599.58	210.249	120.785	196.805	7164.59	6682.12	6144.62	64.2443	168.265	162.364	5981.03	9278.21	4908.59	TET8	Tetraspanin-8 OS=Arabidopsis thaliana GN=TET8 PE=2 SV=1	PREDICTED: tetraspanin-8-like [Populus euphratica]	TET8 [Source:UniProtKB/TrEMBL;Acc:A0A178VYI5]	0	hub_POD_turquoise
evm.TU.Contig12381.58	13.7426	0	0	2.65866	5.87083	0	1.0157	0.827294	4.03289	70.3561	84.7906	34.9921	1.16808	0.895029	9.47123	29.9456	77.5307	28.6753	TH2	Probable aminopyrimidine aminohydrolase, mitochondrial OS=Arabidopsis thaliana GN=TNEA_C PE=2 SV=1	hypothetical protein B456_001G182000 [Gossypium raimondii]	Bifunctional TH2 protein, mitochondrial [Source:UniProtKB/Swiss-Prot;Acc:F4KFT7]	0	hub_POD_yellow/hub_SOD_yellow
evm.TU.Contig5252.844	17.9711	5.38728	7.84304	0	3.5225	4.6479	3.04709	2.48188	6.45263	77.3917	48.014	41.9906	2.33616	1.79006	8.11819	149.728	114.081	59.3988	TH2	Probable aminopyrimidine aminohydrolase, mitochondrial OS=Arabidopsis thaliana GN=TNEA_C PE=2 SV=1	hypothetical protein B456_001G182000 [Gossypium raimondii]	Bifunctional TH2 protein, mitochondrial [Source:UniProtKB/Swiss-Prot;Acc:F4KFT7]	0	hub_POD_turquoise
evm.TU.Contig5252.476	1108.92	273.853	266.663	203.831	270.058	280.733	203.139	280.453	366.187	2247.88	2881.86	1517.78	85.2697	184.376	227.309	3271.36	1691.28	2931.02	THE1	Receptor-like protein kinase THESEUS 1 OS=Arabidopsis thaliana GN=THE1 PE=1 SV=1	PREDICTED: receptor-like protein kinase THESEUS 1 [Jatropha curcas]	Receptor-like protein kinase THESEUS 1 [Source:UniProtKB/Swiss-Prot;Acc:Q9LK35]	0	hub_POD_yellow/hub_SOD_yellow
evm.TU.Contig5386.1154	8.45697	8.08092	12.7449	9.74842	34.0508	12.0846	6.09417	28.128	11.2921	3.5178	1.02157	1.74961	19.8573	9.84532	8.11819	1.61868	3.32274	3.07235	THI1	Thiamine thiazole synthase, chloroplastic OS=Alnus glutinosa GN=THI1 PE=2 SV=1	thiazole biosynthetic enzyme [Gossypium hirsutum]	Thiamine thiazole synthase, chloroplastic [Source:UniProtKB/TrEMBL;Acc:A0A178UNL2]	1	NA
evm.TU.Contig3098.377	52.8561	94.2774	40.1956	13.2933	14.09	51.1269	60.9417	7.44564	4.83947	791.506	506.701	1590.39	15.185	53.7017	243.546	2260.49	3130.02	7246.65	TIFY10A	Protein TIFY 10A OS=Arabidopsis thaliana GN=TIFY10A PE=1 SV=1	JAZ2 [Hevea brasiliensis]	TIFY10A [Source:UniProtKB/TrEMBL;Acc:A0A178W7G1]	1	hub_POD_turquoise
evm.TU.Contig5482.387	16.9139	17.0597	3.92152	3.54488	10.5675	67.8594	75.1614	2.48188	0.806579	3015.93	2001.26	3073.18	7.00847	1.79006	388.32	8566.88	3049.17	11267.3	TIFY10A	Protein TIFY 10A OS=Arabidopsis thaliana GN=TIFY10A PE=1 SV=1	JAZ2 [Hevea brasiliensis]	TIFY10A [Source:UniProtKB/TrEMBL;Acc:A0A178W7G1]	0	hub_POD_turquoise
evm.TU.Contig5252.1323	46.5133	61.0558	62.7443	228.645	267.71	168.254	40.6278	74.4564	41.9421	345.917	252.329	384.914	101.623	110.984	113.655	384.437	390.976	411.695	TIM23-1	Mitochondrial import inner membrane translocase subunit TIM23-1 OS=Arabidopsis thaliana GN=TIM23-1 PE=2 SV=1	PREDICTED: mitochondrial import inner membrane translocase subunit TIM23-3-like [Populus euphratica]	Mitochondrial import inner membrane translocase subunit TIM23-1 [Source:UniProtKB/Swiss-Prot;Acc:Q9LNQ1]	0	hub_POD_blue/hub_SOD_blue
evm.TU.Contig8624.456	285.423	56.5664	36.2741	21.2693	7.04499	4.6479	1.0157	6.61835	3.22632	367.024	1170.72	552.001	3.50423	23.2707	9.47123	622.383	327.844	654.411	TINY	Ethylene-responsive transcription factor TINY OS=Arabidopsis thaliana GN=TINY PE=2 SV=1	PREDICTED: ethylene-responsive transcription factor ERF023-like [Populus euphratica]	Tny [Source:UniProtKB/TrEMBL;Acc:A0A178URN2]	0	hub_POD_yellow/hub_SOD_yellow
evm.TU.Contig2685.927	806.584	654.555	330.388	140.023	179.647	140.367	216.343	210.133	266.171	1992.25	1519.08	1297.33	148.346	309.68	173.188	2245.11	2566.27	1788.11	TMK4	Receptor-like kinase TMK4 OS=Arabidopsis thaliana GN=TMK4 PE=1 SV=1	hypothetical protein POPTR_0018s13780g [Populus trichocarpa]	Receptor-like kinase TMK4 [Source:UniProtKB/Swiss-Prot;Acc:Q9LK43]	1	hub_POD_turquoise
evm.TU.Contig3364.45	733.642	749.73	1009.79	832.16	584.735	1131.3	717.081	1027.5	1468.78	164.164	250.286	214.327	699.678	1230.66	937.651	191.005	117.404	140.304	TMN3	Transmembrane 9 superfamily member 3 OS=Arabidopsis thaliana GN=TMN3 PE=2 SV=1	endomembrane protein 70 [Populus trichocarpa]	Transmembrane 9 superfamily member 3 [Source:UniProtKB/Swiss-Prot;Acc:Q9ZPS7]	1	hub_POD_turquoise
evm.TU.Contig2712.1201	1880.62	922.123	757.834	190.537	160.861	387.635	375.807	347.463	433.133	21601.7	12414.2	14924.1	259.313	155.735	630.513	6231.12	7429.66	9620.55	TPPA	Trehalose-phosphate phosphatase A OS=Arabidopsis thaliana GN=TPPA PE=1 SV=1	trehalose-6-phosphate synthase, putative [Ricinus communis]	Trehalose 6-phosphate phosphatase [Source:UniProtKB/TrEMBL;Acc:A0A178UCG0]	3	NA
evm.TU.Contig2685.1031	65.5415	326.828	90.195	77.1011	91.5849	112.479	52.8161	35.5736	39.5224	1040.1	369.81	1480.17	25.6977	59.0719	54.1213	1062.67	2757.88	3119.46	TPS11	Probable alpha,alpha-trehalose-phosphate synthase [UDP-forming] 11 OS=Arabidopsis thaliana GN=TPS11 PE=2 SV=1	PREDICTED: probable alpha,alpha-trehalose-phosphate synthase [UDP-forming] 11 [Jatropha curcas]	Probable alpha,alpha-trehalose-phosphate synthase [UDP-forming] 11 [Source:UniProtKB/Swiss-Prot;Acc:Q9ZV48]	0	hub_POD_turquoise
evm.TU.Contig2581.60	497.904	33.2216	127.449	151.544	30.5283	115.268	171.652	266.389	164.542	36.3506	20.4315	0	78.2612	130.674	519.564	2.42802	13.291	30.7235	TPS14	Probable terpene synthase 13 OS=Ricinus communis GN=TPS13 PE=3 SV=1	terpene synthase 3 [Populus trichocarpa]	S-(+)-linalool synthase, chloroplastic [Source:UniProtKB/Swiss-Prot;Acc:Q84UV0]	1	NA
[truncated: 64 more rows]

## Sheet: Supplementary Table 3
Supplementary Table 3 The proportions of genes contained‘CCGAC’ sequences in the promotor region among CARGs versus among all K. obovata genes
	CCGAC'	no'CCGAC'	total	proportion
CARGs	491	644	1135	0.432599
[truncated: 2 more rows]
